# Supplementary material for: Beliefs in being unlucky and deficits in executive functioning: an ERP study
Source: PeerJ. 2015 Jun 25;3:e1007. doi: 10.7717/peerj.1007 (PMC4485241; doi:10.7717/peerj.1007)
Supplement: Supplemental Information 1 [file peerj-03-1007-s001.xls]

## Sheet: JC
I consider myse	I consistently	Even the things	Luck works agai	I often feel li	I mind leaving	Even the things29331	I consistently 29332	I often feel li29333	Luck works in m	I consider myse29335	I consider myse29336	Itâ€™s a mistake	Being unlucky i	Itâ€™s a mistake 29339	Being lucky is	Some people are	Some people are29342	There is such a	There is such a29344	Luck plays an i	I believe in Lu
3 somewhat disagree	2 mostly disagree	1 Strongly Disagree	2 mostly disagree	2 mostly disagree	1 Strongly Disagree	5 mostly agree	5 mostly agree	5 mostly agree	5 mostly agree	5 mostly agree	5 mostly agree	5 mostly agree	4 somewhat agree	2 mostly disagree	4 somewhat agree	3 somewhat disagree	3 somewhat disagree	3 somewhat disagree	3 somewhat disagree	4 somewhat agree	4 somewhat agree
2 mostly disagree	5 mostly agree	2 mostly disagree	2 mostly disagree	3 somewhat disagree	3 somewhat disagree	2 mostly disagree	4 somewhat agree	4 somewhat agree	4 somewhat agree	4 somewhat agree	4 somewhat agree	4 somewhat agree	4 somewhat agree	4 somewhat agree	4 somewhat agree	4 somewhat agree	4 somewhat agree	5 mostly agree	5 mostly agree	4 somewhat agree	4 somewhat agree
1 Strongly Disagree	1 Strongly Disagree	1 Strongly Disagree	1 Strongly Disagree	1 Strongly Disagree	1 Strongly Disagree	1 Strongly Disagree	1 Strongly Disagree	1 Strongly Disagree	1 Strongly Disagree	1 Strongly Disagree	1 Strongly Disagree	6 strongly agree	6 strongly agree	6 strongly agree	6 strongly agree	1 Strongly Disagree	1 Strongly Disagree	1 Strongly Disagree	1 Strongly Disagree	1 Strongly Disagree	1 Strongly Disagree
2 mostly disagree	4 somewhat agree	3 somewhat disagree	2 mostly disagree	4 somewhat agree	3 somewhat disagree	4 somewhat agree	3 somewhat disagree	3 somewhat disagree	4 somewhat agree	3 somewhat disagree	3 somewhat disagree	5 mostly agree	5 mostly agree	5 mostly agree	5 mostly agree	2 mostly disagree	2 mostly disagree	3 somewhat disagree	4 somewhat agree	1 Strongly Disagree	1 Strongly Disagree
4 somewhat agree	3 somewhat disagree	2 mostly disagree	4 somewhat agree	5 mostly agree	4 somewhat agree	3 somewhat disagree	4 somewhat agree	3 somewhat disagree	2 mostly disagree	3 somewhat disagree	2 mostly disagree	5 mostly agree	5 mostly agree	5 mostly agree	3 somewhat disagree	2 mostly disagree	4 somewhat agree	3 somewhat disagree	4 somewhat agree	4 somewhat agree	3 somewhat disagree
3 somewhat disagree	5 mostly agree	4 somewhat agree	4 somewhat agree	3 somewhat disagree	4 somewhat agree	3 somewhat disagree	3 somewhat disagree	2 mostly disagree	3 somewhat disagree	3 somewhat disagree	2 mostly disagree	4 somewhat agree	3 somewhat disagree	3 somewhat disagree	2 mostly disagree	6 strongly agree	6 strongly agree	5 mostly agree	5 mostly agree	4 somewhat agree	4 somewhat agree
2 mostly disagree	2 mostly disagree	2 mostly disagree	2 mostly disagree	3 somewhat disagree	2 mostly disagree	3 somewhat disagree	3 somewhat disagree	3 somewhat disagree	2 mostly disagree	3 somewhat disagree	2 mostly disagree	5 mostly agree	5 mostly agree	5 mostly agree	5 mostly agree	2 mostly disagree	2 mostly disagree	2 mostly disagree	2 mostly disagree	2 mostly disagree	2 mostly disagree
1 Strongly Disagree	1 Strongly Disagree	1 Strongly Disagree	1 Strongly Disagree	3 somewhat disagree	1 Strongly Disagree	4 somewhat agree	5 mostly agree	4 somewhat agree	5 mostly agree	6 strongly agree	1 Strongly Disagree	6 strongly agree	1 Strongly Disagree	6 strongly agree	1 Strongly Disagree	6 strongly agree	6 strongly agree	6 strongly agree	6 strongly agree	5 mostly agree	6 strongly agree
5 mostly agree	4 somewhat agree	4 somewhat agree	4 somewhat agree	4 somewhat agree	3 somewhat disagree	2 mostly disagree	2 mostly disagree	1 Strongly Disagree	2 mostly disagree	2 mostly disagree	2 mostly disagree	3 somewhat disagree	3 somewhat disagree	5 mostly agree	4 somewhat agree	4 somewhat agree	4 somewhat agree	4 somewhat agree	3 somewhat disagree	4 somewhat agree	4 somewhat agree
5 mostly agree	1 Strongly Disagree	1 Strongly Disagree	1 Strongly Disagree	1 Strongly Disagree	1 Strongly Disagree	4 somewhat agree	4 somewhat agree	4 somewhat agree	5 mostly agree	6 strongly agree	5 mostly agree	3 somewhat disagree	5 mostly agree	5 mostly agree	5 mostly agree	4 somewhat agree	4 somewhat agree	3 somewhat disagree	3 somewhat disagree	4 somewhat agree	4 somewhat agree
1 Strongly Disagree	1 Strongly Disagree	1 Strongly Disagree	1 Strongly Disagree	1 Strongly Disagree	1 Strongly Disagree	1 Strongly Disagree	1 Strongly Disagree	1 Strongly Disagree	1 Strongly Disagree	1 Strongly Disagree	1 Strongly Disagree	6 strongly agree	6 strongly agree	6 strongly agree	6 strongly agree	1 Strongly Disagree	1 Strongly Disagree	1 Strongly Disagree	1 Strongly Disagree	1 Strongly Disagree	1 Strongly Disagree
2 mostly disagree	2 mostly disagree	2 mostly disagree	2 mostly disagree	2 mostly disagree	2 mostly disagree	2 mostly disagree	3 somewhat disagree	3 somewhat disagree	3 somewhat disagree	2 mostly disagree	2 mostly disagree	4 somewhat agree	5 mostly agree	4 somewhat agree	5 mostly agree	2 mostly disagree	3 somewhat disagree	2 mostly disagree	2 mostly disagree	2 mostly disagree	1 Strongly Disagree
2 mostly disagree	2 mostly disagree	2 mostly disagree	2 mostly disagree	2 mostly disagree	2 mostly disagree	2 mostly disagree	2 mostly disagree	2 mostly disagree	2 mostly disagree	2 mostly disagree	1 Strongly Disagree	5 mostly agree	5 mostly agree	6 strongly agree	5 mostly agree	4 somewhat agree	4 somewhat agree	2 mostly disagree	4 somewhat agree	4 somewhat agree	3 somewhat disagree
4 somewhat agree	4 somewhat agree	3 somewhat disagree	3 somewhat disagree	3 somewhat disagree	3 somewhat disagree	3 somewhat disagree	3 somewhat disagree	4 somewhat agree	3 somewhat disagree	3 somewhat disagree	3 somewhat disagree	5 mostly agree	5 mostly agree	5 mostly agree	5 mostly agree	4 somewhat agree	4 somewhat agree	4 somewhat agree	4 somewhat agree	4 somewhat agree	3 somewhat disagree
3 somewhat disagree	3 somewhat disagree	3 somewhat disagree	3 somewhat disagree	4 somewhat agree	3 somewhat disagree	4 somewhat agree	3 somewhat disagree	3 somewhat disagree	4 somewhat agree	4 somewhat agree	4 somewhat agree	2 mostly disagree	5 mostly agree	5 mostly agree	5 mostly agree	4 somewhat agree	4 somewhat agree	3 somewhat disagree	3 somewhat disagree	4 somewhat agree	4 somewhat agree
3 somewhat disagree	3 somewhat disagree	3 somewhat disagree	3 somewhat disagree	4 somewhat agree	2 mostly disagree	3 somewhat disagree	3 somewhat disagree	3 somewhat disagree	3 somewhat disagree	3 somewhat disagree	3 somewhat disagree	4 somewhat agree	4 somewhat agree	5 mostly agree	5 mostly agree	3 somewhat disagree	3 somewhat disagree	3 somewhat disagree	3 somewhat disagree	3 somewhat disagree	4 somewhat agree
4 somewhat agree	4 somewhat agree	4 somewhat agree	4 somewhat agree	4 somewhat agree	4 somewhat agree	3 somewhat disagree	3 somewhat disagree	3 somewhat disagree	3 somewhat disagree	3 somewhat disagree	3 somewhat disagree	5 mostly agree	4 somewhat agree	5 mostly agree	5 mostly agree	4 somewhat agree	4 somewhat agree	3 somewhat disagree	4 somewhat agree	3 somewhat disagree	4 somewhat agree
1 Strongly Disagree	1 Strongly Disagree	1 Strongly Disagree	1 Strongly Disagree	1 Strongly Disagree	1 Strongly Disagree	4 somewhat agree	3 somewhat disagree	4 somewhat agree	4 somewhat agree	4 somewhat agree	3 somewhat disagree	5 mostly agree	5 mostly agree	5 mostly agree	5 mostly agree	3 somewhat disagree	3 somewhat disagree	3 somewhat disagree	3 somewhat disagree	4 somewhat agree	4 somewhat agree
1 Strongly Disagree	5 mostly agree	4 somewhat agree	5 mostly agree	1 Strongly Disagree	1 Strongly Disagree	1 Strongly Disagree	1 Strongly Disagree	1 Strongly Disagree	1 Strongly Disagree	1 Strongly Disagree	1 Strongly Disagree	6 strongly agree	4 somewhat agree	6 strongly agree	4 somewhat agree	4 somewhat agree	4 somewhat agree	2 mostly disagree	2 mostly disagree	2 mostly disagree	2 mostly disagree
4 somewhat agree	4 somewhat agree	4 somewhat agree	4 somewhat agree	5 mostly agree	4 somewhat agree	1 Strongly Disagree	1 Strongly Disagree	1 Strongly Disagree	1 Strongly Disagree	1 Strongly Disagree	1 Strongly Disagree	3 somewhat disagree	4 somewhat agree	3 somewhat disagree	3 somewhat disagree	5 mostly agree	5 mostly agree	5 mostly agree	5 mostly agree	6 strongly agree	6 strongly agree
4 somewhat agree	4 somewhat agree	2 mostly disagree	3 somewhat disagree	4 somewhat agree	2 mostly disagree	3 somewhat disagree	3 somewhat disagree	2 mostly disagree	2 mostly disagree	2 mostly disagree	2 mostly disagree	5 mostly agree	5 mostly agree	5 mostly agree	5 mostly agree	4 somewhat agree	4 somewhat agree	3 somewhat disagree	3 somewhat disagree	3 somewhat disagree	4 somewhat agree
4 somewhat agree	3 somewhat disagree	2 mostly disagree	2 mostly disagree	2 mostly disagree	3 somewhat disagree	4 somewhat agree	3 somewhat disagree	4 somewhat agree	4 somewhat agree	4 somewhat agree	4 somewhat agree	6 strongly agree	5 mostly agree	5 mostly agree	5 mostly agree	5 mostly agree	5 mostly agree	4 somewhat agree	4 somewhat agree	5 mostly agree	4 somewhat agree
4 somewhat agree	1 Strongly Disagree	3 somewhat disagree	3 somewhat disagree	2 mostly disagree	2 mostly disagree	4 somewhat agree	2 mostly disagree	2 mostly disagree	4 somewhat agree	4 somewhat agree	3 somewhat disagree	2 mostly disagree	6 strongly agree	2 mostly disagree	6 strongly agree	4 somewhat agree	4 somewhat agree	2 mostly disagree	4 somewhat agree	4 somewhat agree	4 somewhat agree
4 somewhat agree	2 mostly disagree	1 Strongly Disagree	2 mostly disagree	3 somewhat disagree	2 mostly disagree	3 somewhat disagree	2 mostly disagree	2 mostly disagree	2 mostly disagree	2 mostly disagree	1 Strongly Disagree	3 somewhat disagree	5 mostly agree	6 strongly agree	5 mostly agree	4 somewhat agree	4 somewhat agree	4 somewhat agree	4 somewhat agree	2 mostly disagree	3 somewhat disagree
2 mostly disagree	2 mostly disagree	2 mostly disagree	2 mostly disagree	1 Strongly Disagree	1 Strongly Disagree	1 Strongly Disagree	1 Strongly Disagree	1 Strongly Disagree	4 somewhat agree	5 mostly agree	1 Strongly Disagree	6 strongly agree	6 strongly agree	6 strongly agree	6 strongly agree	1 Strongly Disagree	1 Strongly Disagree	1 Strongly Disagree	1 Strongly Disagree	6 strongly agree	1 Strongly Disagree
2 mostly disagree	2 mostly disagree	2 mostly disagree	2 mostly disagree	3 somewhat disagree	3 somewhat disagree	4 somewhat agree	4 somewhat agree	4 somewhat agree	4 somewhat agree	5 mostly agree	4 somewhat agree	4 somewhat agree	3 somewhat disagree	4 somewhat agree	3 somewhat disagree	5 mostly agree	2 mostly disagree	4 somewhat agree	2 mostly disagree	4 somewhat agree	4 somewhat agree
5 mostly agree	2 mostly disagree	2 mostly disagree	1 Strongly Disagree	2 mostly disagree	2 mostly disagree	3 somewhat disagree	4 somewhat agree	5 mostly agree	4 somewhat agree	5 mostly agree	3 somewhat disagree	2 mostly disagree	4 somewhat agree	4 somewhat agree	4 somewhat agree	5 mostly agree	5 mostly agree	5 mostly agree	5 mostly agree	5 mostly agree	5 mostly agree
3 somewhat disagree	2 mostly disagree	2 mostly disagree	2 mostly disagree	2 mostly disagree	2 mostly disagree	4 somewhat agree	4 somewhat agree	4 somewhat agree	4 somewhat agree	4 somewhat agree	5 mostly agree	5 mostly agree	5 mostly agree	5 mostly agree	5 mostly agree	5 mostly agree	5 mostly agree	5 mostly agree	5 mostly agree	5 mostly agree	5 mostly agree
2 mostly disagree	1 Strongly Disagree	1 Strongly Disagree	1 Strongly Disagree	2 mostly disagree	2 mostly disagree	3 somewhat disagree	3 somewhat disagree	3 somewhat disagree	3 somewhat disagree	4 somewhat agree	3 somewhat disagree	5 mostly agree	4 somewhat agree	5 mostly agree	4 somewhat agree	4 somewhat agree	4 somewhat agree	4 somewhat agree	4 somewhat agree	3 somewhat disagree	4 somewhat agree
1 Strongly Disagree	1 Strongly Disagree	1 Strongly Disagree	1 Strongly Disagree	2 mostly disagree	1 Strongly Disagree	1 Strongly Disagree	2 mostly disagree	2 mostly disagree	2 mostly disagree	2 mostly disagree	1 Strongly Disagree	5 mostly agree	5 mostly agree	5 mostly agree	5 mostly agree	2 mostly disagree	2 mostly disagree	4 somewhat agree	4 somewhat agree	1 Strongly Disagree	1 Strongly Disagree
2 mostly disagree	2 mostly disagree	2 mostly disagree	2 mostly disagree	3 somewhat disagree	2 mostly disagree	4 somewhat agree	4 somewhat agree	3 somewhat disagree	4 somewhat agree	4 somewhat agree	3 somewhat disagree	4 somewhat agree	5 mostly agree	4 somewhat agree	4 somewhat agree	4 somewhat agree	4 somewhat agree	4 somewhat agree	4 somewhat agree	4 somewhat agree	5 mostly agree
2 mostly disagree	4 somewhat agree	3 somewhat disagree	4 somewhat agree	4 somewhat agree	4 somewhat agree	3 somewhat disagree	2 mostly disagree	2 mostly disagree	3 somewhat disagree	3 somewhat disagree	3 somewhat disagree	3 somewhat disagree	4 somewhat agree	3 somewhat disagree	2 mostly disagree	3 somewhat disagree	3 somewhat disagree	3 somewhat disagree	2 mostly disagree	2 mostly disagree	4 somewhat agree
2 mostly disagree	2 mostly disagree	2 mostly disagree	2 mostly disagree	2 mostly disagree	2 mostly disagree	3 somewhat disagree	3 somewhat disagree	4 somewhat agree	4 somewhat agree	4 somewhat agree	4 somewhat agree	4 somewhat agree	4 somewhat agree	4 somewhat agree	4 somewhat agree	4 somewhat agree	4 somewhat agree	3 somewhat disagree	3 somewhat disagree	3 somewhat disagree	3 somewhat disagree
1 Strongly Disagree	1 Strongly Disagree	1 Strongly Disagree	1 Strongly Disagree	3 somewhat disagree	2 mostly disagree	1 Strongly Disagree	1 Strongly Disagree	1 Strongly Disagree	1 Strongly Disagree	1 Strongly Disagree	1 Strongly Disagree	6 strongly agree	6 strongly agree	6 strongly agree	6 strongly agree	1 Strongly Disagree	1 Strongly Disagree	1 Strongly Disagree	1 Strongly Disagree	1 Strongly Disagree	1 Strongly Disagree
1 Strongly Disagree	1 Strongly Disagree	1 Strongly Disagree	1 Strongly Disagree	1 Strongly Disagree	1 Strongly Disagree	1 Strongly Disagree	1 Strongly Disagree	1 Strongly Disagree	1 Strongly Disagree	1 Strongly Disagree	1 Strongly Disagree	6 strongly agree	6 strongly agree	6 strongly agree	6 strongly agree	1 Strongly Disagree	1 Strongly Disagree	1 Strongly Disagree	1 Strongly Disagree	1 Strongly Disagree	1 Strongly Disagree
4 somewhat agree	1 Strongly Disagree	1 Strongly Disagree	1 Strongly Disagree	2 mostly disagree	1 Strongly Disagree	4 somewhat agree	4 somewhat agree	4 somewhat agree	4 somewhat agree	4 somewhat agree	4 somewhat agree	1 Strongly Disagree	6 strongly agree	1 Strongly Disagree	6 strongly agree	1 Strongly Disagree	1 Strongly Disagree	1 Strongly Disagree	1 Strongly Disagree	4 somewhat agree	1 Strongly Disagree
4 somewhat agree	4 somewhat agree	4 somewhat agree	4 somewhat agree	4 somewhat agree	4 somewhat agree	3 somewhat disagree	3 somewhat disagree	3 somewhat disagree	3 somewhat disagree	3 somewhat disagree	3 somewhat disagree	4 somewhat agree	3 somewhat disagree	4 somewhat agree	3 somewhat disagree	4 somewhat agree	4 somewhat agree	4 somewhat agree	4 somewhat agree	4 somewhat agree	3 somewhat disagree
1 Strongly Disagree	1 Strongly Disagree	1 Strongly Disagree	1 Strongly Disagree	1 Strongly Disagree	1 Strongly Disagree	1 Strongly Disagree	1 Strongly Disagree	3 somewhat disagree	1 Strongly Disagree	2 mostly disagree	1 Strongly Disagree	5 mostly agree	6 strongly agree	5 mostly agree	6 strongly agree	3 somewhat disagree	3 somewhat disagree	1 Strongly Disagree	2 mostly disagree	2 mostly disagree	2 mostly disagree
3 somewhat disagree	3 somewhat disagree	3 somewhat disagree	3 somewhat disagree	4 somewhat agree	2 mostly disagree	3 somewhat disagree	2 mostly disagree	4 somewhat agree	3 somewhat disagree	3 somewhat disagree	3 somewhat disagree	3 somewhat disagree	4 somewhat agree	3 somewhat disagree	3 somewhat disagree	4 somewhat agree	4 somewhat agree	4 somewhat agree	4 somewhat agree	3 somewhat disagree	4 somewhat agree
3 somewhat disagree	2 mostly disagree	2 mostly disagree	2 mostly disagree	3 somewhat disagree	3 somewhat disagree	3 somewhat disagree	3 somewhat disagree	4 somewhat agree	3 somewhat disagree	4 somewhat agree	3 somewhat disagree	5 mostly agree	5 mostly agree	5 mostly agree	5 mostly agree	5 mostly agree	5 mostly agree	3 somewhat disagree	3 somewhat disagree	5 mostly agree	4 somewhat agree
2 mostly disagree	2 mostly disagree	2 mostly disagree	1 Strongly Disagree	2 mostly disagree	3 somewhat disagree	2 mostly disagree	2 mostly disagree	3 somewhat disagree	2 mostly disagree	2 mostly disagree	1 Strongly Disagree	5 mostly agree	6 strongly agree	5 mostly agree	6 strongly agree	2 mostly disagree	4 somewhat agree	1 Strongly Disagree	2 mostly disagree	4 somewhat agree	2 mostly disagree
1 Strongly Disagree	2 mostly disagree	1 Strongly Disagree	1 Strongly Disagree	3 somewhat disagree	1 Strongly Disagree	2 mostly disagree	2 mostly disagree	2 mostly disagree	2 mostly disagree	2 mostly disagree	2 mostly disagree	5 mostly agree	5 mostly agree	5 mostly agree	5 mostly agree	5 mostly agree	5 mostly agree	3 somewhat disagree	3 somewhat disagree	1 Strongly Disagree	1 Strongly Disagree
1 Strongly Disagree	1 Strongly Disagree	1 Strongly Disagree	1 Strongly Disagree	1 Strongly Disagree	1 Strongly Disagree	1 Strongly Disagree	1 Strongly Disagree	1 Strongly Disagree	1 Strongly Disagree	1 Strongly Disagree	1 Strongly Disagree	1 Strongly Disagree	6 strongly agree	6 strongly agree	6 strongly agree	1 Strongly Disagree	1 Strongly Disagree	1 Strongly Disagree	1 Strongly Disagree	1 Strongly Disagree	1 Strongly Disagree
2 mostly disagree	2 mostly disagree	2 mostly disagree	2 mostly disagree	2 mostly disagree	2 mostly disagree	2 mostly disagree	2 mostly disagree	2 mostly disagree	2 mostly disagree	2 mostly disagree	2 mostly disagree	5 mostly agree	5 mostly agree	5 mostly agree	5 mostly agree	2 mostly disagree	2 mostly disagree	2 mostly disagree	2 mostly disagree	2 mostly disagree	2 mostly disagree
2 mostly disagree	1 Strongly Disagree	1 Strongly Disagree	1 Strongly Disagree	1 Strongly Disagree	1 Strongly Disagree	4 somewhat agree	4 somewhat agree	4 somewhat agree	4 somewhat agree	4 somewhat agree	4 somewhat agree	3 somewhat disagree	3 somewhat disagree	3 somewhat disagree	3 somewhat disagree	3 somewhat disagree	4 somewhat agree	4 somewhat agree	4 somewhat agree	4 somewhat agree	4 somewhat agree
3 somewhat disagree	2 mostly disagree	2 mostly disagree	1 Strongly Disagree	2 mostly disagree	1 Strongly Disagree	4 somewhat agree	4 somewhat agree	4 somewhat agree	4 somewhat agree	5 mostly agree	4 somewhat agree	5 mostly agree	6 strongly agree	4 somewhat agree	3 somewhat disagree	4 somewhat agree	4 somewhat agree	3 somewhat disagree	4 somewhat agree	4 somewhat agree	4 somewhat agree
2 mostly disagree	2 mostly disagree	2 mostly disagree	2 mostly disagree	2 mostly disagree	2 mostly disagree	4 somewhat agree	4 somewhat agree	3 somewhat disagree	4 somewhat agree	4 somewhat agree	4 somewhat agree	5 mostly agree	5 mostly agree	5 mostly agree	5 mostly agree	3 somewhat disagree	3 somewhat disagree	3 somewhat disagree	3 somewhat disagree	3 somewhat disagree	3 somewhat disagree
3 somewhat disagree	2 mostly disagree	2 mostly disagree	2 mostly disagree	4 somewhat agree	4 somewhat agree	2 mostly disagree	2 mostly disagree	4 somewhat agree	2 mostly disagree	2 mostly disagree	2 mostly disagree	6 strongly agree	5 mostly agree	5 mostly agree	5 mostly agree	3 somewhat disagree	3 somewhat disagree	4 somewhat agree	4 somewhat agree	2 mostly disagree	3 somewhat disagree
2 mostly disagree	4 somewhat agree	4 somewhat agree	3 somewhat disagree	2 mostly disagree	3 somewhat disagree	2 mostly disagree	2 mostly disagree	2 mostly disagree	2 mostly disagree	2 mostly disagree	2 mostly disagree	4 somewhat agree	4 somewhat agree	4 somewhat agree	4 somewhat agree	3 somewhat disagree	3 somewhat disagree	4 somewhat agree	4 somewhat agree	2 mostly disagree	2 mostly disagree
1 Strongly Disagree	1 Strongly Disagree	1 Strongly Disagree	1 Strongly Disagree	1 Strongly Disagree	1 Strongly Disagree	1 Strongly Disagree	1 Strongly Disagree	1 Strongly Disagree	1 Strongly Disagree	1 Strongly Disagree	1 Strongly Disagree	6 strongly agree	4 somewhat agree	2 mostly disagree	4 somewhat agree	1 Strongly Disagree	1 Strongly Disagree	4 somewhat agree	1 Strongly Disagree	1 Strongly Disagree	1 Strongly Disagree
1 Strongly Disagree	1 Strongly Disagree	1 Strongly Disagree	1 Strongly Disagree	1 Strongly Disagree	1 Strongly Disagree	6 strongly agree	5 mostly agree	4 somewhat agree	3 somewhat disagree	4 somewhat agree	5 mostly agree	1 Strongly Disagree	4 somewhat agree	3 somewhat disagree	3 somewhat disagree	4 somewhat agree	3 somewhat disagree	3 somewhat disagree	3 somewhat disagree	3 somewhat disagree	2 mostly disagree
2 mostly disagree	2 mostly disagree	1 Strongly Disagree	1 Strongly Disagree	2 mostly disagree	2 mostly disagree	2 mostly disagree	2 mostly disagree	2 mostly disagree	1 Strongly Disagree	2 mostly disagree	1 Strongly Disagree	6 strongly agree	6 strongly agree	6 strongly agree	6 strongly agree	2 mostly disagree	2 mostly disagree	1 Strongly Disagree	1 Strongly Disagree	3 somewhat disagree	1 Strongly Disagree
2 mostly disagree	2 mostly disagree	2 mostly disagree	2 mostly disagree	2 mostly disagree	2 mostly disagree	2 mostly disagree	2 mostly disagree	2 mostly disagree	2 mostly disagree	2 mostly disagree	2 mostly disagree	5 mostly agree	6 strongly agree	5 mostly agree	6 strongly agree	1 Strongly Disagree	1 Strongly Disagree	1 Strongly Disagree	1 Strongly Disagree	2 mostly disagree	1 Strongly Disagree
2 mostly disagree	2 mostly disagree	2 mostly disagree	2 mostly disagree	2 mostly disagree	2 mostly disagree	3 somewhat disagree	3 somewhat disagree	4 somewhat agree	3 somewhat disagree	4 somewhat agree	3 somewhat disagree	5 mostly agree	2 mostly disagree	4 somewhat agree	3 somewhat disagree	4 somewhat agree	3 somewhat disagree	2 mostly disagree	2 mostly disagree	4 somewhat agree	4 somewhat agree
2 mostly disagree	2 mostly disagree	1 Strongly Disagree	2 mostly disagree	2 mostly disagree	1 Strongly Disagree	4 somewhat agree	4 somewhat agree	3 somewhat disagree	4 somewhat agree	4 somewhat agree	4 somewhat agree	5 mostly agree	5 mostly agree	4 somewhat agree	4 somewhat agree	3 somewhat disagree	3 somewhat disagree	2 mostly disagree	2 mostly disagree	2 mostly disagree	2 mostly disagree
2 mostly disagree	1 Strongly Disagree	1 Strongly Disagree	1 Strongly Disagree	1 Strongly Disagree	2 mostly disagree	1 Strongly Disagree	3 somewhat disagree	3 somewhat disagree	4 somewhat agree	4 somewhat agree	4 somewhat agree	3 somewhat disagree	3 somewhat disagree	3 somewhat disagree	3 somewhat disagree	4 somewhat agree	4 somewhat agree	4 somewhat agree	4 somewhat agree	4 somewhat agree	4 somewhat agree
4 somewhat agree	4 somewhat agree	4 somewhat agree	4 somewhat agree	3 somewhat disagree	3 somewhat disagree	3 somewhat disagree	2 mostly disagree	2 mostly disagree	2 mostly disagree	2 mostly disagree	2 mostly disagree	4 somewhat agree	4 somewhat agree	4 somewhat agree	4 somewhat agree	4 somewhat agree	4 somewhat agree	3 somewhat disagree	3 somewhat disagree	4 somewhat agree	4 somewhat agree
2 mostly disagree	2 mostly disagree	1 Strongly Disagree	1 Strongly Disagree	1 Strongly Disagree	2 mostly disagree	4 somewhat agree	3 somewhat disagree	3 somewhat disagree	4 somewhat agree	5 mostly agree	4 somewhat agree	4 somewhat agree	5 mostly agree	4 somewhat agree	4 somewhat agree	3 somewhat disagree	3 somewhat disagree	4 somewhat agree	4 somewhat agree	3 somewhat disagree	4 somewhat agree
2 mostly disagree	2 mostly disagree	2 mostly disagree	2 mostly disagree	4 somewhat agree	2 mostly disagree	2 mostly disagree	2 mostly disagree	2 mostly disagree	3 somewhat disagree	4 somewhat agree	2 mostly disagree	3 somewhat disagree	5 mostly agree	5 mostly agree	4 somewhat agree	3 somewhat disagree	3 somewhat disagree	2 mostly disagree	2 mostly disagree	2 mostly disagree	4 somewhat agree
3 somewhat disagree	3 somewhat disagree	3 somewhat disagree	2 mostly disagree	2 mostly disagree	2 mostly disagree	2 mostly disagree	3 somewhat disagree	3 somewhat disagree	3 somewhat disagree	4 somewhat agree	3 somewhat disagree	6 strongly agree	5 mostly agree	5 mostly agree	5 mostly agree	4 somewhat agree	3 somewhat disagree	3 somewhat disagree	2 mostly disagree	2 mostly disagree	2 mostly disagree
2 mostly disagree	2 mostly disagree	1 Strongly Disagree	2 mostly disagree	3 somewhat disagree	3 somewhat disagree	4 somewhat agree	3 somewhat disagree	4 somewhat agree	3 somewhat disagree	3 somewhat disagree	3 somewhat disagree	3 somewhat disagree	3 somewhat disagree	4 somewhat agree	3 somewhat disagree	2 mostly disagree	2 mostly disagree	2 mostly disagree	2 mostly disagree	3 somewhat disagree	2 mostly disagree
3 somewhat disagree	1 Strongly Disagree	2 mostly disagree	1 Strongly Disagree	1 Strongly Disagree	4 somewhat agree	2 mostly disagree	2 mostly disagree	2 mostly disagree	2 mostly disagree	2 mostly disagree	1 Strongly Disagree	4 somewhat agree	4 somewhat agree	4 somewhat agree	4 somewhat agree	3 somewhat disagree	3 somewhat disagree	3 somewhat disagree	3 somewhat disagree	3 somewhat disagree	3 somewhat disagree
4 somewhat agree	4 somewhat agree	4 somewhat agree	4 somewhat agree	6 strongly agree	4 somewhat agree	4 somewhat agree	2 mostly disagree	2 mostly disagree	2 mostly disagree	2 mostly disagree	1 Strongly Disagree	4 somewhat agree	4 somewhat agree	4 somewhat agree	4 somewhat agree	4 somewhat agree	4 somewhat agree	4 somewhat agree	4 somewhat agree	4 somewhat agree	4 somewhat agree
1 Strongly Disagree	1 Strongly Disagree	1 Strongly Disagree	1 Strongly Disagree	1 Strongly Disagree	1 Strongly Disagree	1 Strongly Disagree	3 somewhat disagree	3 somewhat disagree	3 somewhat disagree	3 somewhat disagree	3 somewhat disagree	3 somewhat disagree	3 somewhat disagree	3 somewhat disagree	3 somewhat disagree	3 somewhat disagree	4 somewhat agree	3 somewhat disagree	4 somewhat agree	3 somewhat disagree	4 somewhat agree
3 somewhat disagree	3 somewhat disagree	2 mostly disagree	3 somewhat disagree	3 somewhat disagree	3 somewhat disagree	3 somewhat disagree	3 somewhat disagree	3 somewhat disagree	3 somewhat disagree	2 mostly disagree	2 mostly disagree	2 mostly disagree	4 somewhat agree	4 somewhat agree	4 somewhat agree	4 somewhat agree	4 somewhat agree	3 somewhat disagree	5 mostly agree	4 somewhat agree	2 mostly disagree
3 somewhat disagree	1 Strongly Disagree	1 Strongly Disagree	1 Strongly Disagree	1 Strongly Disagree	1 Strongly Disagree	5 mostly agree	5 mostly agree	5 mostly agree	5 mostly agree	5 mostly agree	2 mostly disagree	2 mostly disagree	2 mostly disagree	2 mostly disagree	2 mostly disagree	4 somewhat agree	4 somewhat agree	3 somewhat disagree	3 somewhat disagree	4 somewhat agree	6 strongly agree
4 somewhat agree	3 somewhat disagree	4 somewhat agree	4 somewhat agree	4 somewhat agree	2 mostly disagree	4 somewhat agree	3 somewhat disagree	3 somewhat disagree	3 somewhat disagree	3 somewhat disagree	3 somewhat disagree	3 somewhat disagree	3 somewhat disagree	4 somewhat agree	3 somewhat disagree	4 somewhat agree	4 somewhat agree	4 somewhat agree	4 somewhat agree	4 somewhat agree	4 somewhat agree
4 somewhat agree	4 somewhat agree	4 somewhat agree	3 somewhat disagree	3 somewhat disagree	1 Strongly Disagree	3 somewhat disagree	4 somewhat agree	4 somewhat agree	4 somewhat agree	3 somewhat disagree	1 Strongly Disagree	6 strongly agree	5 mostly agree	5 mostly agree	5 mostly agree	4 somewhat agree	4 somewhat agree	3 somewhat disagree	4 somewhat agree	2 mostly disagree	2 mostly disagree
1 Strongly Disagree	1 Strongly Disagree	1 Strongly Disagree	1 Strongly Disagree	1 Strongly Disagree	1 Strongly Disagree	5 mostly agree	4 somewhat agree	4 somewhat agree	4 somewhat agree	4 somewhat agree	4 somewhat agree	6 strongly agree	6 strongly agree	6 strongly agree	6 strongly agree	6 strongly agree	6 strongly agree	1 Strongly Disagree	1 Strongly Disagree	4 somewhat agree	1 Strongly Disagree
1 Strongly Disagree	1 Strongly Disagree	1 Strongly Disagree	1 Strongly Disagree	1 Strongly Disagree	1 Strongly Disagree	1 Strongly Disagree	2 mostly disagree	3 somewhat disagree	3 somewhat disagree	3 somewhat disagree	3 somewhat disagree	3 somewhat disagree	6 strongly agree	6 strongly agree	6 strongly agree	1 Strongly Disagree	1 Strongly Disagree	1 Strongly Disagree	1 Strongly Disagree	1 Strongly Disagree	1 Strongly Disagree
4 somewhat agree	3 somewhat disagree	3 somewhat disagree	2 mostly disagree	3 somewhat disagree	3 somewhat disagree	4 somewhat agree	4 somewhat agree	3 somewhat disagree	3 somewhat disagree	3 somewhat disagree	3 somewhat disagree	5 mostly agree	4 somewhat agree	3 somewhat disagree	3 somewhat disagree	4 somewhat agree	4 somewhat agree	4 somewhat agree	4 somewhat agree	4 somewhat agree	4 somewhat agree
4 somewhat agree	3 somewhat disagree	3 somewhat disagree	5 mostly agree	4 somewhat agree	4 somewhat agree	3 somewhat disagree	3 somewhat disagree	4 somewhat agree	2 mostly disagree	3 somewhat disagree	4 somewhat agree	5 mostly agree	4 somewhat agree	3 somewhat disagree	2 mostly disagree	1 Strongly Disagree	3 somewhat disagree	4 somewhat agree	5 mostly agree	4 somewhat agree	3 somewhat disagree
3 somewhat disagree	4 somewhat agree	2 mostly disagree	3 somewhat disagree	4 somewhat agree	2 mostly disagree	3 somewhat disagree	3 somewhat disagree	3 somewhat disagree	3 somewhat disagree	3 somewhat disagree	4 somewhat agree	4 somewhat agree	4 somewhat agree	4 somewhat agree	4 somewhat agree	4 somewhat agree	4 somewhat agree	4 somewhat agree	3 somewhat disagree	4 somewhat agree	3 somewhat disagree
5 mostly agree	5 mostly agree	5 mostly agree	5 mostly agree	5 mostly agree	4 somewhat agree	3 somewhat disagree	1 Strongly Disagree	2 mostly disagree	2 mostly disagree	2 mostly disagree	3 somewhat disagree	4 somewhat agree	4 somewhat agree	4 somewhat agree	4 somewhat agree	6 strongly agree	6 strongly agree	6 strongly agree	6 strongly agree	4 somewhat agree	4 somewhat agree
2 mostly disagree	2 mostly disagree	1 Strongly Disagree	1 Strongly Disagree	1 Strongly Disagree	1 Strongly Disagree	1 Strongly Disagree	1 Strongly Disagree	1 Strongly Disagree	1 Strongly Disagree	1 Strongly Disagree	1 Strongly Disagree	1 Strongly Disagree	6 strongly agree	6 strongly agree	6 strongly agree	1 Strongly Disagree	1 Strongly Disagree	1 Strongly Disagree	1 Strongly Disagree	1 Strongly Disagree	1 Strongly Disagree
6 strongly agree	6 strongly agree	6 strongly agree	6 strongly agree	6 strongly agree	5 mostly agree	1 Strongly Disagree	1 Strongly Disagree	1 Strongly Disagree	1 Strongly Disagree	1 Strongly Disagree	1 Strongly Disagree	6 strongly agree	4 somewhat agree	6 strongly agree	4 somewhat agree	4 somewhat agree	4 somewhat agree	4 somewhat agree	4 somewhat agree	4 somewhat agree	4 somewhat agree
3 somewhat disagree	5 mostly agree	6 strongly agree	4 somewhat agree	5 mostly agree	4 somewhat agree	2 mostly disagree	2 mostly disagree	3 somewhat disagree	2 mostly disagree	1 Strongly Disagree	1 Strongly Disagree	4 somewhat agree	3 somewhat disagree	3 somewhat disagree	3 somewhat disagree	5 mostly agree	5 mostly agree	6 strongly agree	6 strongly agree	4 somewhat agree	6 strongly agree
3 somewhat disagree	1 Strongly Disagree	2 mostly disagree	2 mostly disagree	2 mostly disagree	2 mostly disagree	3 somewhat disagree	3 somewhat disagree	3 somewhat disagree	3 somewhat disagree	4 somewhat agree	4 somewhat agree	4 somewhat agree	4 somewhat agree	3 somewhat disagree	4 somewhat agree	4 somewhat agree	4 somewhat agree	4 somewhat agree	4 somewhat agree	3 somewhat disagree	4 somewhat agree
3 somewhat disagree	3 somewhat disagree	3 somewhat disagree	3 somewhat disagree	4 somewhat agree	3 somewhat disagree	3 somewhat disagree	3 somewhat disagree	3 somewhat disagree	3 somewhat disagree	4 somewhat agree	3 somewhat disagree	4 somewhat agree	4 somewhat agree	4 somewhat agree	4 somewhat agree	3 somewhat disagree	3 somewhat disagree	3 somewhat disagree	3 somewhat disagree	4 somewhat agree	4 somewhat agree
5 mostly agree	4 somewhat agree	4 somewhat agree	4 somewhat agree	4 somewhat agree	4 somewhat agree	3 somewhat disagree	3 somewhat disagree	3 somewhat disagree	3 somewhat disagree	3 somewhat disagree	3 somewhat disagree	4 somewhat agree	4 somewhat agree	5 mostly agree	4 somewhat agree	4 somewhat agree	4 somewhat agree	4 somewhat agree	4 somewhat agree	5 mostly agree	2 mostly disagree
1 Strongly Disagree	1 Strongly Disagree	1 Strongly Disagree	1 Strongly Disagree	1 Strongly Disagree	1 Strongly Disagree	4 somewhat agree	5 mostly agree	4 somewhat agree	4 somewhat agree	5 mostly agree	2 mostly disagree	1 Strongly Disagree	5 mostly agree	6 strongly agree	5 mostly agree	3 somewhat disagree	3 somewhat disagree	1 Strongly Disagree	4 somewhat agree	1 Strongly Disagree	2 mostly disagree
3 somewhat disagree	3 somewhat disagree	3 somewhat disagree	3 somewhat disagree	3 somewhat disagree	3 somewhat disagree	3 somewhat disagree	3 somewhat disagree	3 somewhat disagree	3 somewhat disagree	3 somewhat disagree	3 somewhat disagree	3 somewhat disagree	3 somewhat disagree	4 somewhat agree	4 somewhat agree	3 somewhat disagree	3 somewhat disagree	3 somewhat disagree	3 somewhat disagree	3 somewhat disagree	3 somewhat disagree
4 somewhat agree	3 somewhat disagree	3 somewhat disagree	3 somewhat disagree	4 somewhat agree	3 somewhat disagree	4 somewhat agree	3 somewhat disagree	3 somewhat disagree	3 somewhat disagree	4 somewhat agree	3 somewhat disagree	5 mostly agree	4 somewhat agree	4 somewhat agree	4 somewhat agree	4 somewhat agree	4 somewhat agree	4 somewhat agree	4 somewhat agree	5 mostly agree	4 somewhat agree
1 Strongly Disagree	1 Strongly Disagree	1 Strongly Disagree	1 Strongly Disagree	1 Strongly Disagree	1 Strongly Disagree	1 Strongly Disagree	1 Strongly Disagree	1 Strongly Disagree	1 Strongly Disagree	1 Strongly Disagree	1 Strongly Disagree	6 strongly agree	6 strongly agree	6 strongly agree	6 strongly agree	1 Strongly Disagree	1 Strongly Disagree	1 Strongly Disagree	1 Strongly Disagree	1 Strongly Disagree	1 Strongly Disagree
4 somewhat agree	4 somewhat agree	2 mostly disagree	4 somewhat agree	2 mostly disagree	2 mostly disagree	2 mostly disagree	2 mostly disagree	1 Strongly Disagree	2 mostly disagree	2 mostly disagree	2 mostly disagree	2 mostly disagree	2 mostly disagree	2 mostly disagree	2 mostly disagree	2 mostly disagree	2 mostly disagree	2 mostly disagree	2 mostly disagree	2 mostly disagree	2 mostly disagree
1 Strongly Disagree	1 Strongly Disagree	2 mostly disagree	1 Strongly Disagree	4 somewhat agree	2 mostly disagree	2 mostly disagree	2 mostly disagree	4 somewhat agree	2 mostly disagree	3 somewhat disagree	2 mostly disagree	5 mostly agree	5 mostly agree	5 mostly agree	5 mostly agree	3 somewhat disagree	3 somewhat disagree	3 somewhat disagree	3 somewhat disagree	4 somewhat agree	2 mostly disagree
3 somewhat disagree	4 somewhat agree	3 somewhat disagree	2 mostly disagree	1 Strongly Disagree	2 mostly disagree	2 mostly disagree	4 somewhat agree	4 somewhat agree	4 somewhat agree	4 somewhat agree	4 somewhat agree	5 mostly agree	5 mostly agree	5 mostly agree	5 mostly agree	4 somewhat agree	4 somewhat agree	4 somewhat agree	4 somewhat agree	4 somewhat agree	4 somewhat agree
2 mostly disagree	2 mostly disagree	2 mostly disagree	2 mostly disagree	2 mostly disagree	2 mostly disagree	4 somewhat agree	4 somewhat agree	4 somewhat agree	4 somewhat agree	5 mostly agree	3 somewhat disagree	6 strongly agree	6 strongly agree	6 strongly agree	6 strongly agree	5 mostly agree	5 mostly agree	4 somewhat agree	4 somewhat agree	4 somewhat agree	4 somewhat agree
4 somewhat agree	3 somewhat disagree	4 somewhat agree	3 somewhat disagree	4 somewhat agree	4 somewhat agree	3 somewhat disagree	3 somewhat disagree	3 somewhat disagree	3 somewhat disagree	3 somewhat disagree	3 somewhat disagree	4 somewhat agree	4 somewhat agree	4 somewhat agree	4 somewhat agree	4 somewhat agree	4 somewhat agree	4 somewhat agree	4 somewhat agree	4 somewhat agree	4 somewhat agree
3 somewhat disagree	2 mostly disagree	2 mostly disagree	1 Strongly Disagree	4 somewhat agree	2 mostly disagree	4 somewhat agree	3 somewhat disagree	2 mostly disagree	3 somewhat disagree	3 somewhat disagree	3 somewhat disagree	6 strongly agree	6 strongly agree	6 strongly agree	6 strongly agree	2 mostly disagree	2 mostly disagree	4 somewhat agree	4 somewhat agree	3 somewhat disagree	1 Strongly Disagree
2 mostly disagree	4 somewhat agree	3 somewhat disagree	3 somewhat disagree	2 mostly disagree	2 mostly disagree	3 somewhat disagree	3 somewhat disagree	4 somewhat agree	3 somewhat disagree	3 somewhat disagree	2 mostly disagree	5 mostly agree	4 somewhat agree	5 mostly agree	4 somewhat agree	4 somewhat agree	4 somewhat agree	2 mostly disagree	2 mostly disagree	2 mostly disagree	2 mostly disagree
3 somewhat disagree	3 somewhat disagree	2 mostly disagree	2 mostly disagree	5 mostly agree	2 mostly disagree	2 mostly disagree	2 mostly disagree	5 mostly agree	3 somewhat disagree	3 somewhat disagree	2 mostly disagree	6 strongly agree	6 strongly agree	6 strongly agree	6 strongly agree	2 mostly disagree	2 mostly disagree	2 mostly disagree	2 mostly disagree	4 somewhat agree	3 somewhat disagree
6 strongly agree	6 strongly agree	5 mostly agree	5 mostly agree	4 somewhat agree	6 strongly agree	1 Strongly Disagree	1 Strongly Disagree	2 mostly disagree	1 Strongly Disagree	1 Strongly Disagree	1 Strongly Disagree	3 somewhat disagree	2 mostly disagree	5 mostly agree	5 mostly agree	6 strongly agree	6 strongly agree	6 strongly agree	6 strongly agree	6 strongly agree	4 somewhat agree
4 somewhat agree	3 somewhat disagree	4 somewhat agree	4 somewhat agree	3 somewhat disagree	2 mostly disagree	3 somewhat disagree	2 mostly disagree	4 somewhat agree	4 somewhat agree	2 mostly disagree	2 mostly disagree	5 mostly agree	4 somewhat agree	5 mostly agree	4 somewhat agree	4 somewhat agree	4 somewhat agree	3 somewhat disagree	3 somewhat disagree	6 strongly agree	5 mostly agree
3 somewhat disagree	2 mostly disagree	4 somewhat agree	2 mostly disagree	4 somewhat agree	3 somewhat disagree	4 somewhat agree	5 mostly agree	4 somewhat agree	5 mostly agree	4 somewhat agree	5 mostly agree	3 somewhat disagree	4 somewhat agree	5 mostly agree	4 somewhat agree	4 somewhat agree	4 somewhat agree	3 somewhat disagree	3 somewhat disagree	2 mostly disagree	2 mostly disagree
2 mostly disagree	2 mostly disagree	2 mostly disagree	2 mostly disagree	2 mostly disagree	2 mostly disagree	3 somewhat disagree	4 somewhat agree	4 somewhat agree	4 somewhat agree	4 somewhat agree	4 somewhat agree	6 strongly agree	6 strongly agree	6 strongly agree	6 strongly agree	3 somewhat disagree	3 somewhat disagree	3 somewhat disagree	3 somewhat disagree	1 Strongly Disagree	2 mostly disagree
3 somewhat disagree	2 mostly disagree	2 mostly disagree	2 mostly disagree	3 somewhat disagree	3 somewhat disagree	4 somewhat agree	4 somewhat agree	5 mostly agree	4 somewhat agree	4 somewhat agree	5 mostly agree	4 somewhat agree	4 somewhat agree	4 somewhat agree	4 somewhat agree	5 mostly agree	5 mostly agree	5 mostly agree	5 mostly agree	5 mostly agree	4 somewhat agree
4 somewhat agree	1 Strongly Disagree	2 mostly disagree	1 Strongly Disagree	1 Strongly Disagree	4 somewhat agree	4 somewhat agree	4 somewhat agree	4 somewhat agree	4 somewhat agree	4 somewhat agree	4 somewhat agree	4 somewhat agree	4 somewhat agree	4 somewhat agree	4 somewhat agree	4 somewhat agree	4 somewhat agree	4 somewhat agree	4 somewhat agree	4 somewhat agree	4 somewhat agree
3 somewhat disagree	2 mostly disagree	2 mostly disagree	3 somewhat disagree	4 somewhat agree	3 somewhat disagree	3 somewhat disagree	3 somewhat disagree	4 somewhat agree	4 somewhat agree	4 somewhat agree	3 somewhat disagree	6 strongly agree	5 mostly agree	5 mostly agree	5 mostly agree	2 mostly disagree	2 mostly disagree	2 mostly disagree	2 mostly disagree	4 somewhat agree	4 somewhat agree
2 mostly disagree	2 mostly disagree	2 mostly disagree	2 mostly disagree	2 mostly disagree	2 mostly disagree	4 somewhat agree	4 somewhat agree	4 somewhat agree	4 somewhat agree	4 somewhat agree	4 somewhat agree	4 somewhat agree	4 somewhat agree	4 somewhat agree	4 somewhat agree	4 somewhat agree	4 somewhat agree	4 somewhat agree	4 somewhat agree	4 somewhat agree	4 somewhat agree
3 somewhat disagree	3 somewhat disagree	2 mostly disagree	2 mostly disagree	4 somewhat agree	2 mostly disagree	4 somewhat agree	4 somewhat agree	4 somewhat agree	2 mostly disagree	2 mostly disagree	3 somewhat disagree	6 strongly agree	6 strongly agree	6 strongly agree	6 strongly agree	2 mostly disagree	4 somewhat agree	5 mostly agree	2 mostly disagree	4 somewhat agree	4 somewhat agree
4 somewhat agree	3 somewhat disagree	3 somewhat disagree	3 somewhat disagree	2 mostly disagree	3 somewhat disagree	3 somewhat disagree	2 mostly disagree	3 somewhat disagree	3 somewhat disagree	3 somewhat disagree	3 somewhat disagree	4 somewhat agree	5 mostly agree	4 somewhat agree	4 somewhat agree	3 somewhat disagree	3 somewhat disagree	2 mostly disagree	2 mostly disagree	2 mostly disagree	2 mostly disagree
2 mostly disagree	2 mostly disagree	2 mostly disagree	2 mostly disagree	2 mostly disagree	2 mostly disagree	4 somewhat agree	4 somewhat agree	4 somewhat agree	4 somewhat agree	4 somewhat agree	4 somewhat agree	6 strongly agree	6 strongly agree	6 strongly agree	6 strongly agree	6 strongly agree	6 strongly agree	4 somewhat agree	4 somewhat agree	4 somewhat agree	4 somewhat agree
2 mostly disagree	2 mostly disagree	2 mostly disagree	2 mostly disagree	1 Strongly Disagree	2 mostly disagree	2 mostly disagree	2 mostly disagree	2 mostly disagree	2 mostly disagree	2 mostly disagree	2 mostly disagree	2 mostly disagree	5 mostly agree	5 mostly agree	5 mostly agree	2 mostly disagree	2 mostly disagree	2 mostly disagree	2 mostly disagree	4 somewhat agree	3 somewhat disagree
6 strongly agree	4 somewhat agree	4 somewhat agree	3 somewhat disagree	3 somewhat disagree	2 mostly disagree	3 somewhat disagree	3 somewhat disagree	3 somewhat disagree	3 somewhat disagree	2 mostly disagree	3 somewhat disagree	5 mostly agree	4 somewhat agree	5 mostly agree	5 mostly agree	3 somewhat disagree	3 somewhat disagree	3 somewhat disagree	3 somewhat disagree	4 somewhat agree	4 somewhat agree
3 somewhat disagree	3 somewhat disagree	3 somewhat disagree	3 somewhat disagree	3 somewhat disagree	3 somewhat disagree	3 somewhat disagree	3 somewhat disagree	3 somewhat disagree	3 somewhat disagree	3 somewhat disagree	2 mostly disagree	5 mostly agree	5 mostly agree	5 mostly agree	5 mostly agree	3 somewhat disagree	3 somewhat disagree	1 Strongly Disagree	1 Strongly Disagree	4 somewhat agree	2 mostly disagree
3 somewhat disagree	2 mostly disagree	2 mostly disagree	2 mostly disagree	2 mostly disagree	2 mostly disagree	2 mostly disagree	3 somewhat disagree	3 somewhat disagree	3 somewhat disagree	3 somewhat disagree	3 somewhat disagree	3 somewhat disagree	4 somewhat agree	3 somewhat disagree	4 somewhat agree	4 somewhat agree	4 somewhat agree	4 somewhat agree	4 somewhat agree	5 mostly agree	4 somewhat agree
4 somewhat agree	4 somewhat agree	2 mostly disagree	2 mostly disagree	3 somewhat disagree	3 somewhat disagree	3 somewhat disagree	3 somewhat disagree	3 somewhat disagree	3 somewhat disagree	3 somewhat disagree	3 somewhat disagree	3 somewhat disagree	3 somewhat disagree	3 somewhat disagree	4 somewhat agree	4 somewhat agree	4 somewhat agree	1 Strongly Disagree	1 Strongly Disagree	5 mostly agree	3 somewhat disagree
2 mostly disagree	1 Strongly Disagree	1 Strongly Disagree	1 Strongly Disagree	1 Strongly Disagree	1 Strongly Disagree	1 Strongly Disagree	2 mostly disagree	2 mostly disagree	2 mostly disagree	3 somewhat disagree	2 mostly disagree	5 mostly agree	4 somewhat agree	4 somewhat agree	4 somewhat agree	4 somewhat agree	4 somewhat agree	2 mostly disagree	2 mostly disagree	2 mostly disagree	2 mostly disagree
4 somewhat agree	4 somewhat agree	4 somewhat agree	4 somewhat agree	3 somewhat disagree	2 mostly disagree	3 somewhat disagree	3 somewhat disagree	3 somewhat disagree	3 somewhat disagree	4 somewhat agree	4 somewhat agree	5 mostly agree	4 somewhat agree	5 mostly agree	4 somewhat agree	3 somewhat disagree	3 somewhat disagree	3 somewhat disagree	4 somewhat agree	4 somewhat agree	4 somewhat agree
4 somewhat agree	3 somewhat disagree	2 mostly disagree	3 somewhat disagree	2 mostly disagree	3 somewhat disagree	2 mostly disagree	2 mostly disagree	2 mostly disagree	2 mostly disagree	2 mostly disagree	2 mostly disagree	2 mostly disagree	5 mostly agree	4 somewhat agree	5 mostly agree	2 mostly disagree	2 mostly disagree	2 mostly disagree	2 mostly disagree	2 mostly disagree	2 mostly disagree
2 mostly disagree	1 Strongly Disagree	2 mostly disagree	2 mostly disagree	1 Strongly Disagree	2 mostly disagree	4 somewhat agree	4 somewhat agree	3 somewhat disagree	4 somewhat agree	4 somewhat agree	4 somewhat agree	5 mostly agree	4 somewhat agree	5 mostly agree	4 somewhat agree	4 somewhat agree	4 somewhat agree	4 somewhat agree	4 somewhat agree	4 somewhat agree	4 somewhat agree
2 mostly disagree	3 somewhat disagree	5 mostly agree	4 somewhat agree	4 somewhat agree	4 somewhat agree	2 mostly disagree	1 Strongly Disagree	2 mostly disagree	2 mostly disagree	2 mostly disagree	2 mostly disagree	3 somewhat disagree	3 somewhat disagree	3 somewhat disagree	3 somewhat disagree	3 somewhat disagree	2 mostly disagree	2 mostly disagree	2 mostly disagree	2 mostly disagree	2 mostly disagree
4 somewhat agree	2 mostly disagree	2 mostly disagree	3 somewhat disagree	4 somewhat agree	3 somewhat disagree	3 somewhat disagree	2 mostly disagree	2 mostly disagree	2 mostly disagree	4 somewhat agree	4 somewhat agree	3 somewhat disagree	2 mostly disagree	3 somewhat disagree	5 mostly agree	2 mostly disagree	2 mostly disagree	4 somewhat agree	3 somewhat disagree	3 somewhat disagree	4 somewhat agree
3 somewhat disagree	3 somewhat disagree	3 somewhat disagree	3 somewhat disagree	3 somewhat disagree	3 somewhat disagree	3 somewhat disagree	3 somewhat disagree	3 somewhat disagree	3 somewhat disagree	4 somewhat agree	3 somewhat disagree	5 mostly agree	5 mostly agree	5 mostly agree	5 mostly agree	3 somewhat disagree	3 somewhat disagree	3 somewhat disagree	3 somewhat disagree	4 somewhat agree	5 mostly agree
3 somewhat disagree	3 somewhat disagree	3 somewhat disagree	3 somewhat disagree	2 mostly disagree	3 somewhat disagree	3 somewhat disagree	3 somewhat disagree	2 mostly disagree	2 mostly disagree	2 mostly disagree	2 mostly disagree	5 mostly agree	5 mostly agree	6 strongly agree	6 strongly agree	2 mostly disagree	2 mostly disagree	2 mostly disagree	2 mostly disagree	4 somewhat agree	4 somewhat agree
2 mostly disagree	2 mostly disagree	2 mostly disagree	2 mostly disagree	2 mostly disagree	2 mostly disagree	3 somewhat disagree	3 somewhat disagree	3 somewhat disagree	3 somewhat disagree	4 somewhat agree	3 somewhat disagree	6 strongly agree	5 mostly agree	5 mostly agree	5 mostly agree	3 somewhat disagree	3 somewhat disagree	2 mostly disagree	2 mostly disagree	2 mostly disagree	3 somewhat disagree
1 Strongly Disagree	1 Strongly Disagree	1 Strongly Disagree	1 Strongly Disagree	1 Strongly Disagree	1 Strongly Disagree	1 Strongly Disagree	1 Strongly Disagree	1 Strongly Disagree	1 Strongly Disagree	1 Strongly Disagree	1 Strongly Disagree	5 mostly agree	5 mostly agree	5 mostly agree	2 mostly disagree	2 mostly disagree	2 mostly disagree	2 mostly disagree	2 mostly disagree	2 mostly disagree	2 mostly disagree
3 somewhat disagree	3 somewhat disagree	2 mostly disagree	2 mostly disagree	3 somewhat disagree	2 mostly disagree	2 mostly disagree	2 mostly disagree	3 somewhat disagree	2 mostly disagree	2 mostly disagree	2 mostly disagree	3 somewhat disagree	5 mostly agree	5 mostly agree	5 mostly agree	2 mostly disagree	2 mostly disagree	2 mostly disagree	2 mostly disagree	2 mostly disagree	2 mostly disagree
4 somewhat agree	3 somewhat disagree	3 somewhat disagree	2 mostly disagree	3 somewhat disagree	3 somewhat disagree	2 mostly disagree	3 somewhat disagree	3 somewhat disagree	4 somewhat agree	3 somewhat disagree	4 somewhat agree	5 mostly agree	4 somewhat agree	5 mostly agree	4 somewhat agree	2 mostly disagree	2 mostly disagree	4 somewhat agree	4 somewhat agree	5 mostly agree	4 somewhat agree
5 mostly agree	4 somewhat agree	4 somewhat agree	5 mostly agree	4 somewhat agree	4 somewhat agree	5 mostly agree	4 somewhat agree	4 somewhat agree	4 somewhat agree	3 somewhat disagree	4 somewhat agree	3 somewhat disagree	3 somewhat disagree	4 somewhat agree	4 somewhat agree	3 somewhat disagree	3 somewhat disagree	4 somewhat agree	4 somewhat agree	3 somewhat disagree	4 somewhat agree
2 mostly disagree	2 mostly disagree	2 mostly disagree	2 mostly disagree	2 mostly disagree	2 mostly disagree	3 somewhat disagree	5 mostly agree	5 mostly agree	5 mostly agree	5 mostly agree	5 mostly agree	4 somewhat agree	5 mostly agree	5 mostly agree	5 mostly agree	2 mostly disagree	2 mostly disagree	2 mostly disagree	2 mostly disagree	1 Strongly Disagree	1 Strongly Disagree
1 Strongly Disagree	2 mostly disagree	1 Strongly Disagree	1 Strongly Disagree	1 Strongly Disagree	1 Strongly Disagree	1 Strongly Disagree	1 Strongly Disagree	1 Strongly Disagree	1 Strongly Disagree	1 Strongly Disagree	1 Strongly Disagree	6 strongly agree	6 strongly agree	6 strongly agree	6 strongly agree	1 Strongly Disagree	1 Strongly Disagree	1 Strongly Disagree	1 Strongly Disagree	1 Strongly Disagree	1 Strongly Disagree
4 somewhat agree	3 somewhat disagree	2 mostly disagree	2 mostly disagree	4 somewhat agree	2 mostly disagree	3 somewhat disagree	3 somewhat disagree	3 somewhat disagree	3 somewhat disagree	3 somewhat disagree	4 somewhat agree	5 mostly agree	5 mostly agree	5 mostly agree	5 mostly agree	4 somewhat agree	4 somewhat agree	4 somewhat agree	4 somewhat agree	3 somewhat disagree	3 somewhat disagree
1 Strongly Disagree	1 Strongly Disagree	1 Strongly Disagree	1 Strongly Disagree	1 Strongly Disagree	1 Strongly Disagree	1 Strongly Disagree	1 Strongly Disagree	1 Strongly Disagree	1 Strongly Disagree	1 Strongly Disagree	1 Strongly Disagree	6 strongly agree	1 Strongly Disagree	6 strongly agree	1 Strongly Disagree	1 Strongly Disagree	1 Strongly Disagree	1 Strongly Disagree	1 Strongly Disagree	1 Strongly Disagree	1 Strongly Disagree
5 mostly agree	5 mostly agree	5 mostly agree	5 mostly agree	5 mostly agree	5 mostly agree	2 mostly disagree	2 mostly disagree	2 mostly disagree	2 mostly disagree	2 mostly disagree	2 mostly disagree	5 mostly agree	2 mostly disagree	5 mostly agree	2 mostly disagree	6 strongly agree	6 strongly agree	6 strongly agree	5 mostly agree	5 mostly agree	6 strongly agree
1 Strongly Disagree	1 Strongly Disagree	2 mostly disagree	1 Strongly Disagree	1 Strongly Disagree	2 mostly disagree	4 somewhat agree	4 somewhat agree	2 mostly disagree	4 somewhat agree	4 somewhat agree	4 somewhat agree	5 mostly agree	6 strongly agree	5 mostly agree	6 strongly agree	3 somewhat disagree	3 somewhat disagree	3 somewhat disagree	3 somewhat disagree	3 somewhat disagree	2 mostly disagree
3 somewhat disagree	3 somewhat disagree	4 somewhat agree	4 somewhat agree	3 somewhat disagree	3 somewhat disagree	2 mostly disagree	3 somewhat disagree	2 mostly disagree	2 mostly disagree	2 mostly disagree	2 mostly disagree	2 mostly disagree	2 mostly disagree	4 somewhat agree	2 mostly disagree	4 somewhat agree	4 somewhat agree	2 mostly disagree	3 somewhat disagree	3 somewhat disagree	4 somewhat agree
3 somewhat disagree	3 somewhat disagree	2 mostly disagree	2 mostly disagree	4 somewhat agree	2 mostly disagree	2 mostly disagree	1 Strongly Disagree	4 somewhat agree	4 somewhat agree	3 somewhat disagree	4 somewhat agree	5 mostly agree	5 mostly agree	5 mostly agree	5 mostly agree	3 somewhat disagree	3 somewhat disagree	2 mostly disagree	3 somewhat disagree	4 somewhat agree	4 somewhat agree
4 somewhat agree	2 mostly disagree	3 somewhat disagree	2 mostly disagree	4 somewhat agree	3 somewhat disagree	4 somewhat agree	4 somewhat agree	4 somewhat agree	4 somewhat agree	5 mostly agree	4 somewhat agree	3 somewhat disagree	2 mostly disagree	4 somewhat agree	4 somewhat agree	3 somewhat disagree	3 somewhat disagree	3 somewhat disagree	3 somewhat disagree	4 somewhat agree	4 somewhat agree
2 mostly disagree	2 mostly disagree	2 mostly disagree	2 mostly disagree	2 mostly disagree	2 mostly disagree	2 mostly disagree	2 mostly disagree	2 mostly disagree	2 mostly disagree	2 mostly disagree	2 mostly disagree	5 mostly agree	5 mostly agree	5 mostly agree	5 mostly agree	2 mostly disagree	2 mostly disagree	2 mostly disagree	2 mostly disagree	2 mostly disagree	1 Strongly Disagree
3 somewhat disagree	2 mostly disagree	2 mostly disagree	2 mostly disagree	2 mostly disagree	4 somewhat agree	2 mostly disagree	2 mostly disagree	2 mostly disagree	2 mostly disagree	2 mostly disagree	2 mostly disagree	4 somewhat agree	5 mostly agree	5 mostly agree	2 mostly disagree	3 somewhat disagree	3 somewhat disagree	3 somewhat disagree	3 somewhat disagree	3 somewhat disagree	4 somewhat agree
4 somewhat agree	3 somewhat disagree	2 mostly disagree	3 somewhat disagree	3 somewhat disagree	3 somewhat disagree	4 somewhat agree	3 somewhat disagree	4 somewhat agree	4 somewhat agree	3 somewhat disagree	3 somewhat disagree	5 mostly agree	4 somewhat agree	4 somewhat agree	4 somewhat agree	5 mostly agree	5 mostly agree	4 somewhat agree	4 somewhat agree	5 mostly agree	6 strongly agree
5 mostly agree	4 somewhat agree	3 somewhat disagree	4 somewhat agree	3 somewhat disagree	3 somewhat disagree	4 somewhat agree	3 somewhat disagree	4 somewhat agree	3 somewhat disagree	5 mostly agree	3 somewhat disagree	4 somewhat agree	6 strongly agree	4 somewhat agree	6 strongly agree	3 somewhat disagree	3 somewhat disagree	4 somewhat agree	4 somewhat agree	6 strongly agree	6 strongly agree
4 somewhat agree	2 mostly disagree	2 mostly disagree	2 mostly disagree	2 mostly disagree	3 somewhat disagree	3 somewhat disagree	3 somewhat disagree	3 somewhat disagree	5 mostly agree	4 somewhat agree	3 somewhat disagree	6 strongly agree	4 somewhat agree	6 strongly agree	5 mostly agree	2 mostly disagree	2 mostly disagree	3 somewhat disagree	3 somewhat disagree	4 somewhat agree	4 somewhat agree
1 Strongly Disagree	1 Strongly Disagree	2 mostly disagree	1 Strongly Disagree	3 somewhat disagree	1 Strongly Disagree	2 mostly disagree	2 mostly disagree	3 somewhat disagree	2 mostly disagree	2 mostly disagree	1 Strongly Disagree	4 somewhat agree	4 somewhat agree	4 somewhat agree	4 somewhat agree	1 Strongly Disagree	1 Strongly Disagree	1 Strongly Disagree	1 Strongly Disagree	2 mostly disagree	1 Strongly Disagree
3 somewhat disagree	3 somewhat disagree	4 somewhat agree	3 somewhat disagree	4 somewhat agree	2 mostly disagree	4 somewhat agree	4 somewhat agree	4 somewhat agree	4 somewhat agree	4 somewhat agree	4 somewhat agree	4 somewhat agree	5 mostly agree	3 somewhat disagree	3 somewhat disagree	4 somewhat agree	4 somewhat agree	4 somewhat agree	4 somewhat agree	4 somewhat agree	5 mostly agree
1 Strongly Disagree	2 mostly disagree	1 Strongly Disagree	1 Strongly Disagree	2 mostly disagree	1 Strongly Disagree	2 mostly disagree	2 mostly disagree	3 somewhat disagree	3 somewhat disagree	2 mostly disagree	1 Strongly Disagree	6 strongly agree	6 strongly agree	6 strongly agree	6 strongly agree	2 mostly disagree	2 mostly disagree	2 mostly disagree	1 Strongly Disagree	2 mostly disagree	2 mostly disagree
2 mostly disagree	1 Strongly Disagree	2 mostly disagree	1 Strongly Disagree	3 somewhat disagree	3 somewhat disagree	2 mostly disagree	2 mostly disagree	2 mostly disagree	2 mostly disagree	3 somewhat disagree	2 mostly disagree	5 mostly agree	3 somewhat disagree	4 somewhat agree	3 somewhat disagree	3 somewhat disagree	3 somewhat disagree	2 mostly disagree	3 somewhat disagree	4 somewhat agree	4 somewhat agree
3 somewhat disagree	3 somewhat disagree	2 mostly disagree	2 mostly disagree	1 Strongly Disagree	2 mostly disagree	3 somewhat disagree	3 somewhat disagree	2 mostly disagree	3 somewhat disagree	3 somewhat disagree	3 somewhat disagree	5 mostly agree	6 strongly agree	5 mostly agree	6 strongly agree	3 somewhat disagree	3 somewhat disagree	2 mostly disagree	5 mostly agree	3 somewhat disagree	2 mostly disagree
6 strongly agree	2 mostly disagree	1 Strongly Disagree	2 mostly disagree	1 Strongly Disagree	1 Strongly Disagree	1 Strongly Disagree	2 mostly disagree	2 mostly disagree	2 mostly disagree	4 somewhat agree	1 Strongly Disagree	6 strongly agree	6 strongly agree	6 strongly agree	6 strongly agree	2 mostly disagree	2 mostly disagree	2 mostly disagree	2 mostly disagree	1 Strongly Disagree	1 Strongly Disagree
4 somewhat agree	2 mostly disagree	2 mostly disagree	2 mostly disagree	2 mostly disagree	2 mostly disagree	4 somewhat agree	4 somewhat agree	4 somewhat agree	4 somewhat agree	4 somewhat agree	3 somewhat disagree	4 somewhat agree	4 somewhat agree	4 somewhat agree	4 somewhat agree	4 somewhat agree	5 mostly agree	4 somewhat agree	4 somewhat agree	5 mostly agree	5 mostly agree
3 somewhat disagree	3 somewhat disagree	4 somewhat agree	3 somewhat disagree	4 somewhat agree	3 somewhat disagree	4 somewhat agree	3 somewhat disagree	4 somewhat agree	4 somewhat agree	4 somewhat agree	3 somewhat disagree	4 somewhat agree	4 somewhat agree	4 somewhat agree	4 somewhat agree	3 somewhat disagree	3 somewhat disagree	3 somewhat disagree	3 somewhat disagree	3 somewhat disagree	3 somewhat disagree
5 mostly agree	3 somewhat disagree	2 mostly disagree	2 mostly disagree	2 mostly disagree	5 mostly agree	4 somewhat agree	4 somewhat agree	1 Strongly Disagree	3 somewhat disagree	3 somewhat disagree	1 Strongly Disagree	6 strongly agree	6 strongly agree	6 strongly agree	6 strongly agree	3 somewhat disagree	3 somewhat disagree	3 somewhat disagree	3 somewhat disagree	4 somewhat agree	2 mostly disagree
1 Strongly Disagree	2 mostly disagree	2 mostly disagree	1 Strongly Disagree	1 Strongly Disagree	1 Strongly Disagree	5 mostly agree	5 mostly agree	4 somewhat agree	5 mostly agree	5 mostly agree	5 mostly agree	6 strongly agree	5 mostly agree	6 strongly agree	5 mostly agree	3 somewhat disagree	3 somewhat disagree	3 somewhat disagree	2 mostly disagree	1 Strongly Disagree	3 somewhat disagree
3 somewhat disagree	2 mostly disagree	2 mostly disagree	2 mostly disagree	2 mostly disagree	3 somewhat disagree	4 somewhat agree	3 somewhat disagree	2 mostly disagree	4 somewhat agree	4 somewhat agree	4 somewhat agree	5 mostly agree	5 mostly agree	4 somewhat agree	4 somewhat agree	2 mostly disagree	2 mostly disagree	2 mostly disagree	3 somewhat disagree	4 somewhat agree	4 somewhat agree
2 mostly disagree	1 Strongly Disagree	1 Strongly Disagree	1 Strongly Disagree	2 mostly disagree	2 mostly disagree	4 somewhat agree	3 somewhat disagree	3 somewhat disagree	3 somewhat disagree	4 somewhat agree	3 somewhat disagree	5 mostly agree	5 mostly agree	5 mostly agree	5 mostly agree	4 somewhat agree	4 somewhat agree	4 somewhat agree	4 somewhat agree	4 somewhat agree	4 somewhat agree
4 somewhat agree	4 somewhat agree	2 mostly disagree	2 mostly disagree	3 somewhat disagree	3 somewhat disagree	3 somewhat disagree	3 somewhat disagree	4 somewhat agree	4 somewhat agree	4 somewhat agree	3 somewhat disagree	3 somewhat disagree	5 mostly agree	5 mostly agree	5 mostly agree	4 somewhat agree	4 somewhat agree	4 somewhat agree	4 somewhat agree	4 somewhat agree	4 somewhat agree
2 mostly disagree	2 mostly disagree	2 mostly disagree	2 mostly disagree	2 mostly disagree	3 somewhat disagree	3 somewhat disagree	3 somewhat disagree	3 somewhat disagree	4 somewhat agree	4 somewhat agree	3 somewhat disagree	5 mostly agree	5 mostly agree	5 mostly agree	5 mostly agree	2 mostly disagree	2 mostly disagree	2 mostly disagree	3 somewhat disagree	3 somewhat disagree	3 somewhat disagree
2 mostly disagree	1 Strongly Disagree	1 Strongly Disagree	1 Strongly Disagree	2 mostly disagree	2 mostly disagree	4 somewhat agree	3 somewhat disagree	4 somewhat agree	4 somewhat agree	4 somewhat agree	3 somewhat disagree	5 mostly agree	4 somewhat agree	4 somewhat agree	4 somewhat agree	4 somewhat agree	4 somewhat agree	3 somewhat disagree	3 somewhat disagree	4 somewhat agree	4 somewhat agree
4 somewhat agree	4 somewhat agree	3 somewhat disagree	3 somewhat disagree	2 mostly disagree	2 mostly disagree	2 mostly disagree	2 mostly disagree	2 mostly disagree	2 mostly disagree	2 mostly disagree	2 mostly disagree	3 somewhat disagree	2 mostly disagree	4 somewhat agree	4 somewhat agree	4 somewhat agree	4 somewhat agree	4 somewhat agree	5 mostly agree	4 somewhat agree	4 somewhat agree
6 strongly agree	2 mostly disagree	2 mostly disagree	2 mostly disagree	2 mostly disagree	2 mostly disagree	4 somewhat agree	3 somewhat disagree	3 somewhat disagree	4 somewhat agree	3 somewhat disagree	3 somewhat disagree	2 mostly disagree	6 strongly agree	5 mostly agree	6 strongly agree	1 Strongly Disagree	1 Strongly Disagree	1 Strongly Disagree	1 Strongly Disagree	4 somewhat agree	2 mostly disagree
3 somewhat disagree	2 mostly disagree	2 mostly disagree	2 mostly disagree	2 mostly disagree	2 mostly disagree	2 mostly disagree	3 somewhat disagree	3 somewhat disagree	3 somewhat disagree	3 somewhat disagree	3 somewhat disagree	3 somewhat disagree	3 somewhat disagree	3 somewhat disagree	3 somewhat disagree	3 somewhat disagree	2 mostly disagree	3 somewhat disagree	3 somewhat disagree	3 somewhat disagree	3 somewhat disagree
1 Strongly Disagree	1 Strongly Disagree	1 Strongly Disagree	1 Strongly Disagree	1 Strongly Disagree	2 mostly disagree	4 somewhat agree	4 somewhat agree	5 mostly agree	4 somewhat agree	4 somewhat agree	3 somewhat disagree	6 strongly agree	5 mostly agree	6 strongly agree	5 mostly agree	1 Strongly Disagree	1 Strongly Disagree	1 Strongly Disagree	1 Strongly Disagree	4 somewhat agree	6 strongly agree
6 strongly agree	1 Strongly Disagree	1 Strongly Disagree	1 Strongly Disagree	1 Strongly Disagree	1 Strongly Disagree	4 somewhat agree	2 mostly disagree	2 mostly disagree	4 somewhat agree	4 somewhat agree	4 somewhat agree	6 strongly agree	6 strongly agree	6 strongly agree	6 strongly agree	4 somewhat agree	4 somewhat agree	1 Strongly Disagree	4 somewhat agree	1 Strongly Disagree	1 Strongly Disagree
2 mostly disagree	2 mostly disagree	1 Strongly Disagree	1 Strongly Disagree	2 mostly disagree	1 Strongly Disagree	3 somewhat disagree	4 somewhat agree	3 somewhat disagree	3 somewhat disagree	3 somewhat disagree	4 somewhat agree	5 mostly agree	6 strongly agree	5 mostly agree	6 strongly agree	2 mostly disagree	2 mostly disagree	2 mostly disagree	2 mostly disagree	1 Strongly Disagree	1 Strongly Disagree
6 strongly agree	2 mostly disagree	2 mostly disagree	2 mostly disagree	1 Strongly Disagree	1 Strongly Disagree	4 somewhat agree	4 somewhat agree	5 mostly agree	5 mostly agree	5 mostly agree	6 strongly agree	6 strongly agree	5 mostly agree	1 Strongly Disagree	5 mostly agree	4 somewhat agree	4 somewhat agree	5 mostly agree	5 mostly agree	6 strongly agree	6 strongly agree
4 somewhat agree	4 somewhat agree	3 somewhat disagree	4 somewhat agree	5 mostly agree	4 somewhat agree	3 somewhat disagree	3 somewhat disagree	4 somewhat agree	3 somewhat disagree	3 somewhat disagree	3 somewhat disagree	3 somewhat disagree	3 somewhat disagree	3 somewhat disagree	3 somewhat disagree	4 somewhat agree	4 somewhat agree	4 somewhat agree	4 somewhat agree	4 somewhat agree	6 strongly agree
3 somewhat disagree	2 mostly disagree	2 mostly disagree	2 mostly disagree	2 mostly disagree	1 Strongly Disagree	2 mostly disagree	2 mostly disagree	2 mostly disagree	2 mostly disagree	2 mostly disagree	2 mostly disagree	4 somewhat agree	5 mostly agree	5 mostly agree	5 mostly agree	3 somewhat disagree	3 somewhat disagree	2 mostly disagree	2 mostly disagree	3 somewhat disagree	2 mostly disagree
2 mostly disagree	1 Strongly Disagree	1 Strongly Disagree	1 Strongly Disagree	2 mostly disagree	2 mostly disagree	4 somewhat agree	3 somewhat disagree	3 somewhat disagree	3 somewhat disagree	3 somewhat disagree	4 somewhat agree	3 somewhat disagree	6 strongly agree	3 somewhat disagree	6 strongly agree	1 Strongly Disagree	1 Strongly Disagree	1 Strongly Disagree	1 Strongly Disagree	1 Strongly Disagree	1 Strongly Disagree
1 Strongly Disagree	1 Strongly Disagree	1 Strongly Disagree	1 Strongly Disagree	2 mostly disagree	1 Strongly Disagree	4 somewhat agree	4 somewhat agree	3 somewhat disagree	2 mostly disagree	4 somewhat agree	1 Strongly Disagree	6 strongly agree	6 strongly agree	6 strongly agree	6 strongly agree	5 mostly agree	5 mostly agree	1 Strongly Disagree	1 Strongly Disagree	5 mostly agree	4 somewhat agree
2 mostly disagree	2 mostly disagree	1 Strongly Disagree	2 mostly disagree	2 mostly disagree	2 mostly disagree	3 somewhat disagree	3 somewhat disagree	2 mostly disagree	3 somewhat disagree	3 somewhat disagree	2 mostly disagree	5 mostly agree	5 mostly agree	5 mostly agree	5 mostly agree	1 Strongly Disagree	1 Strongly Disagree	2 mostly disagree	2 mostly disagree	3 somewhat disagree	2 mostly disagree
3 somewhat disagree	3 somewhat disagree	3 somewhat disagree	3 somewhat disagree	3 somewhat disagree	3 somewhat disagree	4 somewhat agree	3 somewhat disagree	3 somewhat disagree	3 somewhat disagree	3 somewhat disagree	3 somewhat disagree	4 somewhat agree	4 somewhat agree	4 somewhat agree	4 somewhat agree	3 somewhat disagree	3 somewhat disagree	4 somewhat agree	4 somewhat agree	4 somewhat agree	3 somewhat disagree
3 somewhat disagree	3 somewhat disagree	3 somewhat disagree	3 somewhat disagree	2 mostly disagree	1 Strongly Disagree	3 somewhat disagree	3 somewhat disagree	3 somewhat disagree	2 mostly disagree	1 Strongly Disagree	4 somewhat agree	6 strongly agree	6 strongly agree	6 strongly agree	6 strongly agree	4 somewhat agree	4 somewhat agree	2 mostly disagree	2 mostly disagree	1 Strongly Disagree	1 Strongly Disagree
1 Strongly Disagree	2 mostly disagree	1 Strongly Disagree	1 Strongly Disagree	1 Strongly Disagree	3 somewhat disagree	1 Strongly Disagree	1 Strongly Disagree	1 Strongly Disagree	1 Strongly Disagree	1 Strongly Disagree	1 Strongly Disagree	6 strongly agree	6 strongly agree	6 strongly agree	6 strongly agree	1 Strongly Disagree	1 Strongly Disagree	1 Strongly Disagree	1 Strongly Disagree	1 Strongly Disagree	1 Strongly Disagree
2 mostly disagree	3 somewhat disagree	4 somewhat agree	4 somewhat agree	4 somewhat agree	1 Strongly Disagree	2 mostly disagree	3 somewhat disagree	4 somewhat agree	1 Strongly Disagree	5 mostly agree	2 mostly disagree	5 mostly agree	4 somewhat agree	4 somewhat agree	4 somewhat agree	4 somewhat agree	4 somewhat agree	4 somewhat agree	4 somewhat agree	4 somewhat agree	5 mostly agree
2 mostly disagree	2 mostly disagree	1 Strongly Disagree	2 mostly disagree	2 mostly disagree	1 Strongly Disagree	4 somewhat agree	4 somewhat agree	4 somewhat agree	4 somewhat agree	5 mostly agree	4 somewhat agree	5 mostly agree	5 mostly agree	4 somewhat agree	4 somewhat agree	2 mostly disagree	2 mostly disagree	4 somewhat agree	4 somewhat agree	4 somewhat agree	5 mostly agree
4 somewhat agree	4 somewhat agree	2 mostly disagree	2 mostly disagree	2 mostly disagree	3 somewhat disagree	2 mostly disagree	2 mostly disagree	2 mostly disagree	2 mostly disagree	2 mostly disagree	1 Strongly Disagree	6 strongly agree	5 mostly agree	6 strongly agree	5 mostly agree	2 mostly disagree	2 mostly disagree	4 somewhat agree	2 mostly disagree	1 Strongly Disagree	1 Strongly Disagree
1 Strongly Disagree	1 Strongly Disagree	1 Strongly Disagree	1 Strongly Disagree	1 Strongly Disagree	1 Strongly Disagree	5 mostly agree	5 mostly agree	5 mostly agree	5 mostly agree	5 mostly agree	5 mostly agree	6 strongly agree	6 strongly agree	1 Strongly Disagree	5 mostly agree	1 Strongly Disagree	1 Strongly Disagree	1 Strongly Disagree	1 Strongly Disagree	5 mostly agree	6 strongly agree
1 Strongly Disagree	1 Strongly Disagree	1 Strongly Disagree	1 Strongly Disagree	1 Strongly Disagree	1 Strongly Disagree	1 Strongly Disagree	1 Strongly Disagree	1 Strongly Disagree	1 Strongly Disagree	1 Strongly Disagree	1 Strongly Disagree	6 strongly agree	5 mostly agree	6 strongly agree	5 mostly agree	1 Strongly Disagree	1 Strongly Disagree	1 Strongly Disagree	1 Strongly Disagree	1 Strongly Disagree	1 Strongly Disagree
3 somewhat disagree	3 somewhat disagree	4 somewhat agree	4 somewhat agree	4 somewhat agree	3 somewhat disagree	3 somewhat disagree	3 somewhat disagree	3 somewhat disagree	3 somewhat disagree	3 somewhat disagree	3 somewhat disagree	5 mostly agree	4 somewhat agree	4 somewhat agree	4 somewhat agree	5 mostly agree	5 mostly agree	4 somewhat agree	4 somewhat agree	4 somewhat agree	3 somewhat disagree
2 mostly disagree	2 mostly disagree	1 Strongly Disagree	1 Strongly Disagree	1 Strongly Disagree	4 somewhat agree	2 mostly disagree	2 mostly disagree	2 mostly disagree	2 mostly disagree	2 mostly disagree	1 Strongly Disagree	5 mostly agree	4 somewhat agree	5 mostly agree	4 somewhat agree	3 somewhat disagree	3 somewhat disagree	4 somewhat agree	4 somewhat agree	3 somewhat disagree	4 somewhat agree
2 mostly disagree	3 somewhat disagree	2 mostly disagree	2 mostly disagree	2 mostly disagree	2 mostly disagree	2 mostly disagree	3 somewhat disagree	5 mostly agree	3 somewhat disagree	4 somewhat agree	4 somewhat agree	4 somewhat agree	4 somewhat agree	4 somewhat agree	4 somewhat agree	4 somewhat agree	4 somewhat agree	3 somewhat disagree	5 mostly agree	4 somewhat agree	4 somewhat agree
5 mostly agree	3 somewhat disagree	3 somewhat disagree	4 somewhat agree	4 somewhat agree	3 somewhat disagree	3 somewhat disagree	3 somewhat disagree	3 somewhat disagree	3 somewhat disagree	3 somewhat disagree	3 somewhat disagree	5 mostly agree	5 mostly agree	5 mostly agree	5 mostly agree	3 somewhat disagree	3 somewhat disagree	3 somewhat disagree	4 somewhat agree	4 somewhat agree	4 somewhat agree
1 Strongly Disagree	1 Strongly Disagree	1 Strongly Disagree	1 Strongly Disagree	1 Strongly Disagree	1 Strongly Disagree	2 mostly disagree	1 Strongly Disagree	1 Strongly Disagree	1 Strongly Disagree	1 Strongly Disagree	2 mostly disagree	4 somewhat agree	5 mostly agree	4 somewhat agree	5 mostly agree	3 somewhat disagree	3 somewhat disagree	4 somewhat agree	4 somewhat agree	4 somewhat agree	4 somewhat agree
1 Strongly Disagree	2 mostly disagree	1 Strongly Disagree	1 Strongly Disagree	3 somewhat disagree	4 somewhat agree	3 somewhat disagree	4 somewhat agree	4 somewhat agree	4 somewhat agree	5 mostly agree	3 somewhat disagree	5 mostly agree	6 strongly agree	6 strongly agree	6 strongly agree	4 somewhat agree	4 somewhat agree	4 somewhat agree	4 somewhat agree	3 somewhat disagree	4 somewhat agree
5 mostly agree	5 mostly agree	3 somewhat disagree	1 Strongly Disagree	5 mostly agree	3 somewhat disagree	1 Strongly Disagree	2 mostly disagree	1 Strongly Disagree	1 Strongly Disagree	1 Strongly Disagree	6 strongly agree	6 strongly agree	4 somewhat agree	6 strongly agree	4 somewhat agree	4 somewhat agree	4 somewhat agree	2 mostly disagree	2 mostly disagree	4 somewhat agree	4 somewhat agree
5 mostly agree	4 somewhat agree	3 somewhat disagree	2 mostly disagree	4 somewhat agree	2 mostly disagree	3 somewhat disagree	2 mostly disagree	1 Strongly Disagree	2 mostly disagree	2 mostly disagree	3 somewhat disagree	6 strongly agree	5 mostly agree	6 strongly agree	5 mostly agree	4 somewhat agree	4 somewhat agree	6 strongly agree	6 strongly agree	3 somewhat disagree	4 somewhat agree
3 somewhat disagree	3 somewhat disagree	3 somewhat disagree	3 somewhat disagree	3 somewhat disagree	3 somewhat disagree	3 somewhat disagree	3 somewhat disagree	3 somewhat disagree	3 somewhat disagree	3 somewhat disagree	3 somewhat disagree	4 somewhat agree	4 somewhat agree	4 somewhat agree	4 somewhat agree	3 somewhat disagree	3 somewhat disagree	3 somewhat disagree	3 somewhat disagree	3 somewhat disagree	3 somewhat disagree
4 somewhat agree	3 somewhat disagree	3 somewhat disagree	3 somewhat disagree	2 mostly disagree	3 somewhat disagree	4 somewhat agree	4 somewhat agree	4 somewhat agree	4 somewhat agree	4 somewhat agree	4 somewhat agree	3 somewhat disagree	4 somewhat agree	4 somewhat agree	4 somewhat agree	4 somewhat agree	4 somewhat agree	4 somewhat agree	4 somewhat agree	4 somewhat agree	4 somewhat agree
2 mostly disagree	3 somewhat disagree	3 somewhat disagree	2 mostly disagree	2 mostly disagree	2 mostly disagree	2 mostly disagree	3 somewhat disagree	3 somewhat disagree	3 somewhat disagree	4 somewhat agree	2 mostly disagree	5 mostly agree	3 somewhat disagree	3 somewhat disagree	3 somewhat disagree	4 somewhat agree	4 somewhat agree	4 somewhat agree	4 somewhat agree	4 somewhat agree	4 somewhat agree
1 Strongly Disagree	1 Strongly Disagree	1 Strongly Disagree	1 Strongly Disagree	1 Strongly Disagree	1 Strongly Disagree	1 Strongly Disagree	1 Strongly Disagree	1 Strongly Disagree	1 Strongly Disagree	1 Strongly Disagree	1 Strongly Disagree	6 strongly agree	6 strongly agree	6 strongly agree	6 strongly agree	2 mostly disagree	2 mostly disagree	1 Strongly Disagree	1 Strongly Disagree	1 Strongly Disagree	1 Strongly Disagree
1 Strongly Disagree	1 Strongly Disagree	1 Strongly Disagree	1 Strongly Disagree	1 Strongly Disagree	1 Strongly Disagree	1 Strongly Disagree	4 somewhat agree	4 somewhat agree	4 somewhat agree	4 somewhat agree	4 somewhat agree	4 somewhat agree	4 somewhat agree	4 somewhat agree	4 somewhat agree	4 somewhat agree	4 somewhat agree	3 somewhat disagree	3 somewhat disagree	3 somewhat disagree	4 somewhat agree
5 mostly agree	1 Strongly Disagree	1 Strongly Disagree	1 Strongly Disagree	1 Strongly Disagree	1 Strongly Disagree	1 Strongly Disagree	6 strongly agree	6 strongly agree	6 strongly agree	6 strongly agree	6 strongly agree	1 Strongly Disagree	1 Strongly Disagree	3 somewhat disagree	1 Strongly Disagree	5 mostly agree	3 somewhat disagree	5 mostly agree	5 mostly agree	5 mostly agree	6 strongly agree
3 somewhat disagree	5 mostly agree	3 somewhat disagree	4 somewhat agree	2 mostly disagree	4 somewhat agree	3 somewhat disagree	4 somewhat agree	5 mostly agree	4 somewhat agree	3 somewhat disagree	4 somewhat agree	4 somewhat agree	5 mostly agree	6 strongly agree	4 somewhat agree	2 mostly disagree	2 mostly disagree	3 somewhat disagree	2 mostly disagree	3 somewhat disagree	2 mostly disagree
3 somewhat disagree	3 somewhat disagree	3 somewhat disagree	3 somewhat disagree	3 somewhat disagree	3 somewhat disagree	3 somewhat disagree	3 somewhat disagree	3 somewhat disagree	3 somewhat disagree	3 somewhat disagree	3 somewhat disagree	3 somewhat disagree	3 somewhat disagree	3 somewhat disagree	3 somewhat disagree	3 somewhat disagree	3 somewhat disagree	3 somewhat disagree	3 somewhat disagree	3 somewhat disagree	2 mostly disagree
2 mostly disagree	2 mostly disagree	2 mostly disagree	2 mostly disagree	2 mostly disagree	2 mostly disagree	4 somewhat agree	4 somewhat agree	3 somewhat disagree	5 mostly agree	4 somewhat agree	3 somewhat disagree	6 strongly agree	6 strongly agree	6 strongly agree	6 strongly agree	1 Strongly Disagree	1 Strongly Disagree	1 Strongly Disagree	1 Strongly Disagree	1 Strongly Disagree	1 Strongly Disagree
2 mostly disagree	2 mostly disagree	1 Strongly Disagree	2 mostly disagree	2 mostly disagree	1 Strongly Disagree	3 somewhat disagree	3 somewhat disagree	4 somewhat agree	4 somewhat agree	4 somewhat agree	2 mostly disagree	5 mostly agree	5 mostly agree	4 somewhat agree	5 mostly agree	2 mostly disagree	2 mostly disagree	2 mostly disagree	2 mostly disagree	1 Strongly Disagree	4 somewhat agree
3 somewhat disagree	3 somewhat disagree	3 somewhat disagree	4 somewhat agree	3 somewhat disagree	2 mostly disagree	2 mostly disagree	4 somewhat agree	3 somewhat disagree	3 somewhat disagree	4 somewhat agree	3 somewhat disagree	3 somewhat disagree	4 somewhat agree	3 somewhat disagree	4 somewhat agree	4 somewhat agree	4 somewhat agree	4 somewhat agree	3 somewhat disagree	2 mostly disagree	2 mostly disagree
4 somewhat agree	4 somewhat agree	3 somewhat disagree	4 somewhat agree	3 somewhat disagree	3 somewhat disagree	2 mostly disagree	2 mostly disagree	2 mostly disagree	3 somewhat disagree	2 mostly disagree	2 mostly disagree	4 somewhat agree	4 somewhat agree	4 somewhat agree	4 somewhat agree	3 somewhat disagree	3 somewhat disagree	3 somewhat disagree	3 somewhat disagree	4 somewhat agree	4 somewhat agree
3 somewhat disagree	5 mostly agree	4 somewhat agree	5 mostly agree	5 mostly agree	2 mostly disagree	2 mostly disagree	1 Strongly Disagree	2 mostly disagree	2 mostly disagree	5 mostly agree	5 mostly agree	3 somewhat disagree	4 somewhat agree	4 somewhat agree	4 somewhat agree	4 somewhat agree	4 somewhat agree	4 somewhat agree	5 mostly agree	5 mostly agree	5 mostly agree
4 somewhat agree	3 somewhat disagree	3 somewhat disagree	3 somewhat disagree	4 somewhat agree	2 mostly disagree	3 somewhat disagree	3 somewhat disagree	3 somewhat disagree	3 somewhat disagree	3 somewhat disagree	3 somewhat disagree	5 mostly agree	4 somewhat agree	4 somewhat agree	5 mostly agree	5 mostly agree	5 mostly agree	4 somewhat agree	4 somewhat agree	4 somewhat agree	4 somewhat agree
2 mostly disagree	1 Strongly Disagree	2 mostly disagree	1 Strongly Disagree	2 mostly disagree	1 Strongly Disagree	4 somewhat agree	5 mostly agree	4 somewhat agree	5 mostly agree	6 strongly agree	3 somewhat disagree	3 somewhat disagree	3 somewhat disagree	2 mostly disagree	2 mostly disagree	4 somewhat agree	4 somewhat agree	3 somewhat disagree	2 mostly disagree	4 somewhat agree	5 mostly agree
1 Strongly Disagree	1 Strongly Disagree	1 Strongly Disagree	1 Strongly Disagree	1 Strongly Disagree	1 Strongly Disagree	4 somewhat agree	4 somewhat agree	4 somewhat agree	4 somewhat agree	4 somewhat agree	4 somewhat agree	5 mostly agree	5 mostly agree	5 mostly agree	5 mostly agree	2 mostly disagree	2 mostly disagree	2 mostly disagree	2 mostly disagree	2 mostly disagree	2 mostly disagree
2 mostly disagree	2 mostly disagree	2 mostly disagree	2 mostly disagree	3 somewhat disagree	3 somewhat disagree	5 mostly agree	5 mostly agree	4 somewhat agree	5 mostly agree	6 strongly agree	4 somewhat agree	4 somewhat agree	4 somewhat agree	4 somewhat agree	4 somewhat agree	5 mostly agree	3 somewhat disagree	3 somewhat disagree	3 somewhat disagree	4 somewhat agree	4 somewhat agree
1 Strongly Disagree	1 Strongly Disagree	1 Strongly Disagree	1 Strongly Disagree	1 Strongly Disagree	1 Strongly Disagree	4 somewhat agree	4 somewhat agree	2 mostly disagree	4 somewhat agree	1 Strongly Disagree	1 Strongly Disagree	6 strongly agree	6 strongly agree	6 strongly agree	6 strongly agree	2 mostly disagree	2 mostly disagree	1 Strongly Disagree	1 Strongly Disagree	4 somewhat agree	1 Strongly Disagree
1 Strongly Disagree	1 Strongly Disagree	1 Strongly Disagree	1 Strongly Disagree	1 Strongly Disagree	1 Strongly Disagree	5 mostly agree	4 somewhat agree	4 somewhat agree	4 somewhat agree	4 somewhat agree	4 somewhat agree	4 somewhat agree	5 mostly agree	4 somewhat agree	3 somewhat disagree	3 somewhat disagree	3 somewhat disagree	3 somewhat disagree	2 mostly disagree	3 somewhat disagree	4 somewhat agree
5 mostly agree	5 mostly agree	5 mostly agree	5 mostly agree	1 Strongly Disagree	6 strongly agree	2 mostly disagree	2 mostly disagree	1 Strongly Disagree	2 mostly disagree	2 mostly disagree	1 Strongly Disagree	6 strongly agree	6 strongly agree	6 strongly agree	6 strongly agree	1 Strongly Disagree	1 Strongly Disagree	1 Strongly Disagree	1 Strongly Disagree	6 strongly agree	5 mostly agree
1 Strongly Disagree	1 Strongly Disagree	1 Strongly Disagree	1 Strongly Disagree	1 Strongly Disagree	1 Strongly Disagree	1 Strongly Disagree	1 Strongly Disagree	1 Strongly Disagree	1 Strongly Disagree	1 Strongly Disagree	1 Strongly Disagree	6 strongly agree	6 strongly agree	6 strongly agree	6 strongly agree	1 Strongly Disagree	1 Strongly Disagree	1 Strongly Disagree	1 Strongly Disagree	1 Strongly Disagree	1 Strongly Disagree
3 somewhat disagree	3 somewhat disagree	2 mostly disagree	2 mostly disagree	2 mostly disagree	4 somewhat agree	2 mostly disagree	2 mostly disagree	2 mostly disagree	2 mostly disagree	2 mostly disagree	2 mostly disagree	4 somewhat agree	5 mostly agree	5 mostly agree	5 mostly agree	4 somewhat agree	4 somewhat agree	2 mostly disagree	2 mostly disagree	2 mostly disagree	2 mostly disagree
2 mostly disagree	2 mostly disagree	2 mostly disagree	2 mostly disagree	2 mostly disagree	2 mostly disagree	2 mostly disagree	2 mostly disagree	2 mostly disagree	2 mostly disagree	2 mostly disagree	2 mostly disagree	5 mostly agree	5 mostly agree	5 mostly agree	5 mostly agree	3 somewhat disagree	3 somewhat disagree	3 somewhat disagree	3 somewhat disagree	2 mostly disagree	2 mostly disagree
3 somewhat disagree	2 mostly disagree	2 mostly disagree	2 mostly disagree	4 somewhat agree	2 mostly disagree	2 mostly disagree	3 somewhat disagree	4 somewhat agree	3 somewhat disagree	2 mostly disagree	3 somewhat disagree	6 strongly agree	4 somewhat agree	5 mostly agree	5 mostly agree	4 somewhat agree	4 somewhat agree	4 somewhat agree	4 somewhat agree	4 somewhat agree	4 somewhat agree
3 somewhat disagree	2 mostly disagree	2 mostly disagree	3 somewhat disagree	1 Strongly Disagree	2 mostly disagree	4 somewhat agree	3 somewhat disagree	3 somewhat disagree	4 somewhat agree	3 somewhat disagree	2 mostly disagree	5 mostly agree	5 mostly agree	6 strongly agree	5 mostly agree	5 mostly agree	5 mostly agree	4 somewhat agree	5 mostly agree	5 mostly agree	4 somewhat agree
2 mostly disagree	1 Strongly Disagree	1 Strongly Disagree	1 Strongly Disagree	1 Strongly Disagree	1 Strongly Disagree	3 somewhat disagree	2 mostly disagree	1 Strongly Disagree	2 mostly disagree	2 mostly disagree	3 somewhat disagree	6 strongly agree	5 mostly agree	5 mostly agree	5 mostly agree	4 somewhat agree	4 somewhat agree	2 mostly disagree	2 mostly disagree	2 mostly disagree	3 somewhat disagree
2 mostly disagree	2 mostly disagree	1 Strongly Disagree	1 Strongly Disagree	1 Strongly Disagree	2 mostly disagree	4 somewhat agree	3 somewhat disagree	3 somewhat disagree	3 somewhat disagree	3 somewhat disagree	4 somewhat agree	4 somewhat agree	6 strongly agree	4 somewhat agree	6 strongly agree	3 somewhat disagree	3 somewhat disagree	3 somewhat disagree	4 somewhat agree	4 somewhat agree	4 somewhat agree
2 mostly disagree	2 mostly disagree	1 Strongly Disagree	1 Strongly Disagree	1 Strongly Disagree	1 Strongly Disagree	4 somewhat agree	2 mostly disagree	3 somewhat disagree	3 somewhat disagree	4 somewhat agree	1 Strongly Disagree	1 Strongly Disagree	1 Strongly Disagree	6 strongly agree	1 Strongly Disagree	1 Strongly Disagree	1 Strongly Disagree	1 Strongly Disagree	1 Strongly Disagree	1 Strongly Disagree	2 mostly disagree
6 strongly agree	1 Strongly Disagree	1 Strongly Disagree	1 Strongly Disagree	1 Strongly Disagree	1 Strongly Disagree	3 somewhat disagree	3 somewhat disagree	3 somewhat disagree	3 somewhat disagree	3 somewhat disagree	3 somewhat disagree	5 mostly agree	5 mostly agree	5 mostly agree	5 mostly agree	1 Strongly Disagree	1 Strongly Disagree	1 Strongly Disagree	2 mostly disagree	1 Strongly Disagree	1 Strongly Disagree
1 Strongly Disagree	1 Strongly Disagree	1 Strongly Disagree	1 Strongly Disagree	1 Strongly Disagree	1 Strongly Disagree	2 mostly disagree	4 somewhat agree	2 mostly disagree	4 somewhat agree	4 somewhat agree	1 Strongly Disagree	6 strongly agree	6 strongly agree	6 strongly agree	6 strongly agree	1 Strongly Disagree	1 Strongly Disagree	1 Strongly Disagree	1 Strongly Disagree	1 Strongly Disagree	1 Strongly Disagree
2 mostly disagree	3 somewhat disagree	3 somewhat disagree	3 somewhat disagree	3 somewhat disagree	4 somewhat agree	2 mostly disagree	3 somewhat disagree	3 somewhat disagree	3 somewhat disagree	3 somewhat disagree	3 somewhat disagree	4 somewhat agree	3 somewhat disagree	4 somewhat agree	4 somewhat agree	4 somewhat agree	4 somewhat agree	4 somewhat agree	4 somewhat agree	4 somewhat agree	3 somewhat disagree
2 mostly disagree	2 mostly disagree	2 mostly disagree	2 mostly disagree	3 somewhat disagree	2 mostly disagree	2 mostly disagree	2 mostly disagree	4 somewhat agree	2 mostly disagree	2 mostly disagree	2 mostly disagree	6 strongly agree	6 strongly agree	6 strongly agree	6 strongly agree	4 somewhat agree	4 somewhat agree	1 Strongly Disagree	1 Strongly Disagree	2 mostly disagree	1 Strongly Disagree
1 Strongly Disagree	1 Strongly Disagree	1 Strongly Disagree	1 Strongly Disagree	2 mostly disagree	1 Strongly Disagree	1 Strongly Disagree	1 Strongly Disagree	4 somewhat agree	1 Strongly Disagree	1 Strongly Disagree	1 Strongly Disagree	6 strongly agree	6 strongly agree	6 strongly agree	6 strongly agree	1 Strongly Disagree	1 Strongly Disagree	1 Strongly Disagree	1 Strongly Disagree	1 Strongly Disagree	1 Strongly Disagree
3 somewhat disagree	3 somewhat disagree	3 somewhat disagree	3 somewhat disagree	2 mostly disagree	4 somewhat agree	4 somewhat agree	3 somewhat disagree	4 somewhat agree	4 somewhat agree	3 somewhat disagree	3 somewhat disagree	4 somewhat agree	4 somewhat agree	4 somewhat agree	4 somewhat agree	2 mostly disagree	1 Strongly Disagree	1 Strongly Disagree	2 mostly disagree	3 somewhat disagree	4 somewhat agree
4 somewhat agree	3 somewhat disagree	4 somewhat agree	3 somewhat disagree	4 somewhat agree	3 somewhat disagree	4 somewhat agree	4 somewhat agree	4 somewhat agree	4 somewhat agree	4 somewhat agree	3 somewhat disagree	4 somewhat agree	4 somewhat agree	4 somewhat agree	5 mostly agree	5 mostly agree	4 somewhat agree	4 somewhat agree	4 somewhat agree	5 mostly agree	4 somewhat agree
6 strongly agree	3 somewhat disagree	2 mostly disagree	4 somewhat agree	4 somewhat agree	2 mostly disagree	2 mostly disagree	2 mostly disagree	2 mostly disagree	2 mostly disagree	2 mostly disagree	2 mostly disagree	6 strongly agree	6 strongly agree	6 strongly agree	6 strongly agree	5 mostly agree	5 mostly agree	4 somewhat agree	4 somewhat agree	2 mostly disagree	2 mostly disagree
4 somewhat agree	4 somewhat agree	4 somewhat agree	4 somewhat agree	5 mostly agree	5 mostly agree	5 mostly agree	5 mostly agree	4 somewhat agree	4 somewhat agree	4 somewhat agree	5 mostly agree	5 mostly agree	5 mostly agree	5 mostly agree	5 mostly agree	5 mostly agree	5 mostly agree	5 mostly agree	5 mostly agree	5 mostly agree	4 somewhat agree
4 somewhat agree	3 somewhat disagree	2 mostly disagree	3 somewhat disagree	3 somewhat disagree	3 somewhat disagree	3 somewhat disagree	4 somewhat agree	4 somewhat agree	4 somewhat agree	4 somewhat agree	4 somewhat agree	3 somewhat disagree	4 somewhat agree	3 somewhat disagree	4 somewhat agree	4 somewhat agree	4 somewhat agree	4 somewhat agree	4 somewhat agree	5 mostly agree	5 mostly agree
1 Strongly Disagree	1 Strongly Disagree	1 Strongly Disagree	1 Strongly Disagree	1 Strongly Disagree	1 Strongly Disagree	5 mostly agree	4 somewhat agree	4 somewhat agree	4 somewhat agree	5 mostly agree	4 somewhat agree	4 somewhat agree	4 somewhat agree	4 somewhat agree	2 mostly disagree	4 somewhat agree	4 somewhat agree	4 somewhat agree	4 somewhat agree	4 somewhat agree	5 mostly agree
2 mostly disagree	1 Strongly Disagree	2 mostly disagree	1 Strongly Disagree	3 somewhat disagree	1 Strongly Disagree	3 somewhat disagree	3 somewhat disagree	5 mostly agree	4 somewhat agree	4 somewhat agree	3 somewhat disagree	3 somewhat disagree	3 somewhat disagree	3 somewhat disagree	3 somewhat disagree	1 Strongly Disagree	1 Strongly Disagree	4 somewhat agree	4 somewhat agree	6 strongly agree	6 strongly agree
2 mostly disagree	2 mostly disagree	2 mostly disagree	1 Strongly Disagree	1 Strongly Disagree	2 mostly disagree	3 somewhat disagree	3 somewhat disagree	3 somewhat disagree	3 somewhat disagree	3 somewhat disagree	3 somewhat disagree	6 strongly agree	6 strongly agree	6 strongly agree	6 strongly agree	2 mostly disagree	2 mostly disagree	1 Strongly Disagree	1 Strongly Disagree	1 Strongly Disagree	1 Strongly Disagree
2 mostly disagree	2 mostly disagree	2 mostly disagree	1 Strongly Disagree	2 mostly disagree	2 mostly disagree	3 somewhat disagree	4 somewhat agree	2 mostly disagree	2 mostly disagree	3 somewhat disagree	2 mostly disagree	3 somewhat disagree	4 somewhat agree	3 somewhat disagree	4 somewhat agree	2 mostly disagree	2 mostly disagree	2 mostly disagree	2 mostly disagree	4 somewhat agree	3 somewhat disagree
1 Strongly Disagree	2 mostly disagree	2 mostly disagree	2 mostly disagree	2 mostly disagree	2 mostly disagree	2 mostly disagree	4 somewhat agree	4 somewhat agree	4 somewhat agree	4 somewhat agree	4 somewhat agree	4 somewhat agree	4 somewhat agree	4 somewhat agree	3 somewhat disagree	4 somewhat agree	3 somewhat disagree	4 somewhat agree	4 somewhat agree	3 somewhat disagree	4 somewhat agree
4 somewhat agree	4 somewhat agree	4 somewhat agree	4 somewhat agree	4 somewhat agree	5 mostly agree	3 somewhat disagree	3 somewhat disagree	3 somewhat disagree	3 somewhat disagree	3 somewhat disagree	3 somewhat disagree	4 somewhat agree	4 somewhat agree	4 somewhat agree	4 somewhat agree	5 mostly agree	5 mostly agree	3 somewhat disagree	3 somewhat disagree	4 somewhat agree	5 mostly agree
2 mostly disagree	2 mostly disagree	2 mostly disagree	2 mostly disagree	2 mostly disagree	2 mostly disagree	4 somewhat agree	4 somewhat agree	4 somewhat agree	4 somewhat agree	4 somewhat agree	3 somewhat disagree	3 somewhat disagree	5 mostly agree	5 mostly agree	4 somewhat agree	4 somewhat agree	4 somewhat agree	3 somewhat disagree	3 somewhat disagree	3 somewhat disagree	2 mostly disagree
4 somewhat agree	1 Strongly Disagree	1 Strongly Disagree	1 Strongly Disagree	2 mostly disagree	2 mostly disagree	5 mostly agree	1 Strongly Disagree	5 mostly agree	5 mostly agree	6 strongly agree	1 Strongly Disagree	3 somewhat disagree	3 somewhat disagree	4 somewhat agree	3 somewhat disagree	4 somewhat agree	4 somewhat agree	4 somewhat agree	4 somewhat agree	4 somewhat agree	4 somewhat agree
1 Strongly Disagree	1 Strongly Disagree	1 Strongly Disagree	1 Strongly Disagree	1 Strongly Disagree	2 mostly disagree	4 somewhat agree	4 somewhat agree	3 somewhat disagree	4 somewhat agree	5 mostly agree	3 somewhat disagree	6 strongly agree	5 mostly agree	6 strongly agree	5 mostly agree	3 somewhat disagree	3 somewhat disagree	4 somewhat agree	4 somewhat agree	3 somewhat disagree	2 mostly disagree
4 somewhat agree	4 somewhat agree	2 mostly disagree	3 somewhat disagree	3 somewhat disagree	3 somewhat disagree	2 mostly disagree	2 mostly disagree	2 mostly disagree	2 mostly disagree	2 mostly disagree	2 mostly disagree	3 somewhat disagree	4 somewhat agree	4 somewhat agree	4 somewhat agree	4 somewhat agree	4 somewhat agree	4 somewhat agree	4 somewhat agree	3 somewhat disagree	4 somewhat agree
