# Supplementary material for: Beliefs in being unlucky and deficits in executive functioning: an ERP study
Source: PeerJ. 2015 Jun 25;3:e1007. doi: 10.7717/peerj.1007 (PMC4485241; doi:10.7717/peerj.1007)
Supplement: Supplemental Information 2 [file peerj-03-1007-s002.xls]

## Sheet: All_Scales_Data
SubjectID	Group	Filter_2	Age	Handedness	Sex	Congruent	Incongruent	Stroop_Effect	Control_Congruent	Control_Incongruent	Stroop_Effect_Control	Congruent_ACC	Incongruent_ACC	Control_Congruent_ACC	Control_Incongruent_ACC	Letter_Shift	Letter_Repeated	Number_Shift	Number_Repeated	Unlucky	Lucky	Rejection	General	Inhibition	Intention	Abstract_Problem_Solving	DEX_Total	Social_Regulation	Self_Efficacy	Extraversion	Agreeableness	Conscientious	Emotional_Stability	Openess	filter_$
1	1	1	22	2	Male	500.73	579.18	78.45	520.69	529.96	9.27	0.98	0.88	0.96	0.94	535.6	534.4	529.5	495.2	1	1	6	1	2	2.75	2.25	2	2.4	4	1.5	6.5	6.5	1	6	1
2	1	1	25	2	Female	627.11	703.72	76.61	589.8	623.49	33.69	0.94	0.92	0.95	0.95	714.5	666.6	628.4	622.4	1.33333	4	4	3.16667	2.71429	2.75	2	2.6575	1.8	3.5	2	2	6	2.5	4.5	1
3	1	1	19	2	Female	591.06	705.46	114.4	600.85	595.67	-5.18	0.93	0.9	0.98	0.94	763	680.6	697.2	625	2.16667	2.5	5.75	2.66667	1.85714	2	1.75	2.07	1.8	3.125	2	2	5.5	2.5	4.5	1
4	1	1	19	2	Female	579.63	624.03	44.4	577.51	598.42	20.91	0.98	0.98	0.97	1	617	585.9	661.1	588.7	2	1	3.5	1.83	2.57143	3	1.75	2.2875	2.4	3.875	2.5	4.5	6	6	3.5	1
7	1	1	24	2	Female	676.26	767.56	91.3	668.44	670.62	2.18	0.94	0.95	0.98	0.97	709.2	598.6	686.5	601.8	1	1	6	1	2.57143	2.75	2	2.08	2.2	3.875	2.5	2	6	2.5	2.5	1
9	1	1	20	1	Male	675.29	908.93	233.64	674.34	739.08	64.74	0.98	0.92	0.92	0.92	709.8	608.1	708.2	594.6	1	1	3.25	1.16667	2.42857	3	2.25	2.2125	2.4	3.75	3.5	4	4	4.5	6.5	1
12	1	1	23	2	Male	575.06	634.57	59.51	550.73	609.11	58.38	0.99	0.96	0.99	0.97	555.4	525.9	570.5	529.6	1.5	3.5	5.25	1.5	2.14286	2.75	2.25	2.16	2.6	3.88	2.5	2.5	5.5	1	5.5	1
16	1	1	18	2	Female	699.61	746.05	46.44	703.79	729.48	25.69	0.98	0.95	0.97	0.96	708.3	696.9	735.5	667.3	2	1.33333	4.25	2.5	2.85714	2.25	2	2.4025	2.4	3.25	3	4	3	5	3	1
21	1	0	25	2	Female	767.69	882.74	115.05	742.33	803.2	60.87	0.96	0.9	0.99	0.94	#NULL!	#NULL!	#NULL!	#NULL!	1.5	1.16667	5.25	1.66667	2.42857	3	2.25	2.3375	1.8	3.13	2	2	6	2.5	4	0
22	1	1	23	2	Female	583.92	695.98	112.06	565.84	619.53	53.69	0.94	0.85	0.94	0.89	#NULL!	#NULL!	#NULL!	#NULL!	1.33333	1.83333	5	1.33333	2.14286	1.25	1	1.43	1.8	4	5	3	5.5	3.5	5	1
23	1	1	30	2	male	608.58	651.91	43.33	605.3	624.32	19.02	0.99	0.97	0.98	0.99	#NULL!	#NULL!	#NULL!	#NULL!	1	2	5.5	2	1.85714	2	1.25	1.7775	2.6	3.5	2.5	5.5	7	2.5	2.5	1
24	1	0	23	2	Female	565.74	641.87	76.13	578.8	592.9	14.1	0.86	0.87	0.96	0.87	#NULL!	#NULL!	#NULL!	#NULL!	1.66667	3	4	2	2.14286	2	1.75	1.9725	1.8	4	4.5	2	5	2.5	5	0
5	2	1	25	2	Female	675.1	967.8	292.7	643	696.48	53.48	0.99	0.85	0.96	0.93	688.7	664.2	705.1	649.2	4.83333	1.66667	3.25	4	3.42857	4.5	3.5	3.8575	3	2.5	6	4.5	4.5	6	3.5	1
6	2	1	19	2	Female	766.43	859.65	93.22	692.09	742.22	50.13	0.83	0.79	0.84	0.86	#NULL!	#NULL!	#NULL!	#NULL!	4.16667	3.66667	3	4	3	2.75	3	3.1875	1.8	3.125	6	4	5	6.5	3.5	1
8	2	1	21	2	Female	767.62	882.88	115.26	768.97	815.89	46.92	0.99	0.97	0.99	0.99	566.4	529.3	549.2	562.6	4.83	1.83333	4.75	3.66667	3.42857	5	3	3.775	3.2	3.375	1	2.5	5.5	5	4	1
10	2	1	18	2	Female	708.68	787.68	79	712.95	735.52	22.57	0.95	0.9	0.95	0.93	772.8	724.9	772.1	684.6	4.16667	2.66667	2.5	4.66667	3.57143	3.5	2.75	3.6225	3.4	3.25	4.5	1	3.5	4.5	5	1
13	2	1	19	2	Female	623.56	757.18	133.62	649.72	662.29	12.57	0.95	0.93	0.94	0.92	610.5	607.2	589	560.7	4.5	2.83333	3.5	4	3.71429	4.25	3	3.74	3.4	2.375	2.5	4.5	1.5	4.5	3	1
14	2	1	20	2	Female	575.6	698.76	123.16	575.73	641.7	65.97	0.98	0.966667	0.986667	0.98	#NULL!	#NULL!	#NULL!	#NULL!	4.33	1.5	3.5	1.33	3.71	3.25	2.25	2.635	4	2.5	2.5	2.5	2.5	3	3.5	1
15	2	0	20	2	Female	661.52	813.98	152.46	671.58	713.76	42.18	0.95	0.93	0.97	0.97	694.3	653.2	635.4	624.2	4.33333	1.5	2.25	1.33333	3	3.25	2.25	2.4575	2.4	3.375	5	4	4.5	5.5	4.5	0
17	2	1	25	2	Female	695.41	895.47	200.06	680.35	707.92	27.57	0.96	0.95	0.98	0.98	761	698.5	716.1	644	4.5	1.83333	1.5	5.16667	3.14286	3.75	3.25	3.8275	4	2.5	2	2.5	2.5	5.5	4.5	1
18	2	1	19	2	Male	589.04	827.91	238.87	576.85	635.17	58.32	0.97	0.81	0.98	0.96	644.5	598.8	626.3	593.5	4.83	2.66667	3.25	4.33333	3.71429	4.75	3.25	4.01	3	3	4	6.5	6.5	5	6.5	1
19	2	1	25	2	Female	604.22	787.28	183.06	595.6	645.54	49.94	0.94	0.92	0.94	0.92	624.1	583.6	642.8	582.8	4.83	2.16667	1.75	4.83333	3	3	3.5	3.5825	4	2.125	2.5	4.5	6	5.5	3.5	1
20	2	1	24	2	Female	655.8	832.13	176.33	675.29	690.29	15	0.9	0.88	0.96	0.9	#NULL!	#NULL!	#NULL!	#NULL!	5.33333	1.5	1.75	4.83333	2.85714	3.25	3	3.485	3.2	2.5	2.5	3.5	4.5	3	4	1
11	3	0	20	2	Female	605.52	681.88	76.36	607.67	616.73	9.06	0.95	0.89	0.93	0.95	710.2	641.8	740.6	669.5	1.83333	1	4.5	2.66667	2.71429	2.75	2.75	2.72	2.2	3.125	6	3	2.5	4.5	5	0
