# Supplementary material for: Beliefs in being unlucky and deficits in executive functioning: an ERP study
Source: PeerJ. 2015 Jun 25;3:e1007. doi: 10.7717/peerj.1007 (PMC4485241; doi:10.7717/peerj.1007)
Supplement: Supplemental Information 3 [file peerj-03-1007-s003.xls]

## Sheet: Different_Effects_Stroop_EEG_Mi
SubjectID	Subject	Group	Handedness	Sex	Fp2_Facilitation_Effect	Fp2_Interference_Effect	Fp2_Stroop_Effect	F3_Facilitation_Effect	F3_Interference_Effect	F3_Stroop_Effect	Fz_Facilitation_Effect	Fz_Interference_Effect	Fz_Stroop_Effect	F4_Facilitation_Effect	F4_Interference_Effect	F4_Stroop_Effect	FC5_Facilitation_Effect	FC5_Interference_Effect	FC5_Stroop_Effect	FC1_Facilitation_Effect	FC1_Interference_Effect	FC1_Stroop_Effect	FCz_Facilitation_Effect	FCz_Interference_Effect	FCz_Stroop_Effect	FC2_Facilitation_Effect	FC2_Interference_Effect	FC2_Stroop_Effect	FC6_Facilitation_Effect	FC6_Interference_Effect	FC6_Stroop_Effect	C3_Facilitation_Effect	C3_Interference_Effect	C3_Stroop_Effect	Cz_Facilitation_Effect	Cz_Interference_Effect	Cz_Stroop_Effect	C4_Facilitation_Effect	C4_Interference_Effect	C4_Stroop_Effect	CP5_Facilitation_Effect	CP5_Interference_Effect	CP5_Stroop_Effect	CP1_Facilitation_Effect	CP1_Interference_Effect	CP1_Stroop_Effect	CP2_Facilitation_Effect	CP2_Interference_Effect	CP2_Stroop_Effect
1	subject1_stroop_MB	1	2	female	0.3823	1.4968	-0.9805	0.1676	1.5376	0.0853	-0.3888	2.174	0.1988	-0.2725	1.4255	-0.0925	-0.4645	0.9923	0.3649	0.3205	1.4724	0.0564	0.1834	1.6612	0.0448	0.2374	1.2243	-0.0901	0.2365	0.2968	-0.728	0.4159	0.6415	-0.0862	0.954	0.9931	-0.1955	0.9828	0.3798	-0.45	0.0897	0.4004	0.3763	0.831	0.6908	0.2355	1.1317	0.7447	0.3526
2	subject2_stroop_KA	1	2	male	-0.7129	2.4746	1.4821	-0.4037	0.2795	0.3421	0.073	1.4882	0.7768	-0.0738	1.2341	0.8286	-1.0368	-0.7711	-0.3532	0.2089	0.0413	-0.3278	0.6678	1.0611	0.1667	0.4181	1.1283	0.3708	0.4546	0.3271	-0.538	-0.3971	-1.2771	-0.7217	0.7826	0.0357	-0.5505	0.1557	0.1528	-0.3173	-1.2981	-0.6782	0.4907	-0.1094	-1.1749	-0.7342	-0.0714	-0.629	-0.6558
3	Subject_3_Stroop_LS	1	2	female	0.7639	1.6421	1.7794	0.794	2.3583	1.8063	1.1714	3.6028	3.1415	0.2497	2.6404	2.5702	-0.2	1.321	1.3427	0.3532	2.3023	2.4934	0.5583	2.5522	2.8174	0.6035	2.2654	2.5178	0.1244	0.9483	1.1227	-0.8262	-0.009	0.7886	-0.2641	1.1575	2.0756	-0.3789	0.5422	1.7368	-2.0696	-0.387	1.4634	-1.2175	-0.3685	1.1421	-0.8821	-0.0218	1.6566
4	Subject_4_Stroop_DL	1	2	female	4.2324	-1.8599	-2.1062	2.9254	-1.4727	0.3174	5.8325	-1.4542	-0.3511	3.1681	-1.4003	-0.5018	3.361	-1.373	0.9986	6.9827	-1.3514	0.7938	6.405	-0.9626	0.5572	4.3265	-1.2739	0.2812	4.3028	-1.0988	-0.1581	3.7506	-1.3192	1.6054	7.5585	-0.9044	1.0553	6.2766	-1.2139	0.3785	0.781	-1.7439	1.6684	5.0814	-1.3264	1.9584	7.161	-1.268	1.1715
5	Subject_5_Stroop_LF	2	2	female	-2.7902	-4.5756	-5.9343	-5.537	-10.0325	-7.9595	-5.7407	-9.0265	-7.4241	-5.5517	-9.2446	-7.4949	-4.2767	-8.4149	-6.6738	-6.1123	-8.4995	-7.0343	-6.0087	-8.3392	-6.6744	-6.1198	-8.6862	-6.8748	-4.3883	-7.3919	-6.1345	-6.0344	-10.138	-8.4368	-6.1018	-7.8279	-6.5634	-5.9605	-7.1445	-5.9168	-5.0251	-9.4981	-7.8568	-5.8973	-8.9096	-7.6752	-6.172	-7.8423	-6.9592
6	Subject_6_Stroop_SA	2	2	male	-12.9218	-3.3647	11.6571	-16.6242	-2.7008	12.9176	-10.1151	-2.399	12.4155	-12.8133	-2.8426	12.1106	-15.8518	-3.1345	12.8696	-10.4591	-2.7027	12.7577	-11.5657	-2.5008	12.6822	-11.6574	-2.5655	12.4112	-13.0667	-2.415	12.1103	-16.5008	-3.1009	12.7576	-12.0311	-2.5533	12.7988	-14.1839	-2.6462	12.4886	-15.0602	-3.2239	12.534	-13.8505	-2.6964	12.8629	-12.9007	-2.5501	12.7661
7	Subject_7_Stroop_VM	1	2	female	-0.1872	-0.1242	-0.2308	-0.984	-0.0497	0.0507	-1.2316	0.3428	0.3423	-0.9495	0.0188	0.1043	-0.499	-0.3067	-0.5333	-1.6408	0.1827	0.5586	-1.5216	0.2004	0.6907	-1.6208	-0.1066	0.6326	-0.8784	-0.3457	-0.0254	-0.599	-0.3474	-0.4165	-1.6892	-0.078	0.6876	-0.9585	-0.621	-0.0248	-0.0913	-0.1047	-0.6129	-1.2212	-0.1189	0.4928	-1.5735	-0.5189	0.2071
8	Subject_8_Stroop_DC	2	2	female	-2.0383	-0.1125	1.8608	-3.1362	-2.385	-0.0198	-2.9738	-0.8506	1.6199	-1.7619	-1.1855	1.1086	-2.5766	-2.0486	-0.198	-2.6426	-1.7645	0.1484	-2.7897	-1.1289	1.1639	-2.0605	-1.119	1.1234	-0.9083	-1.5579	0.5452	-3.7145	-2.0885	0.2185	-2.4285	-0.87	0.9396	-0.3815	-1.4487	0.2681	-1.6051	-2.1098	-0.7019	-1.2188	-1.894	-0.6652	-0.5157	-1.4076	-0.2909
9	Subject_9_Stroop_TP	1	2	female	1.8721	-1.2187	-1.7402	1.7111	0.9128	0.5369	7.4086	0.8374	0.3318	4.8336	0.3603	-0.4998	2.8527	-0.3276	-0.5718	7.5971	-0.0785	-1.2246	8.0328	-0.1564	-1.3034	4.8349	-0.3502	-0.8452	6.1708	-0.184	-2.2076	5.8441	-0.9534	-2.6791	9.9253	-0.7909	-2.8183	7.7403	-1.78	-3.7409	3.4953	-0.7939	-0.8878	8.7439	-0.9475	-3.2116	8.9989	-1.3004	-3.6727
10	Subject_10_Stroop_MP	2	2	male	6.759	6.9551	0.3068	-1.4045	1.0234	2.4048	-1.7877	-1.1227	1.2441	0.465	2.0076	2.7661	-1.748	0.5271	2.38	-0.5263	0.2719	2.3164	0.3208	0.9293	3.3807	0.8516	0.857	2.3333	2.2841	2.3154	2.147	0.0848	-0.4413	1.2938	1.5841	0.1044	1.8641	2.2093	0.969	1.5521	0.2447	-1.1702	0.6513	1.9495	-1.0453	0.7888	2.2037	-0.289	1.395
12	Subject_12_Stroop_SP	1	2	female	-0.605	0.2897	-0.1853	-0.2669	0.2615	0.2923	-0.3798	0.2327	0.3066	-0.8839	0.0485	0.6009	-0.1375	0.2091	0.0325	-0.4899	0.2906	0.3095	-0.2872	-0.0084	-0.0715	-0.6903	-0.0375	0.0883	-0.4386	-0.5285	-0.1644	-0.0635	-0.2147	-0.4462	-0.3726	0.0817	0.2445	-0.6468	-0.0967	0.2393	0.129	-0.0737	0.3235	-0.4335	-0.2057	0.051	-0.7393	-0.1419	0.0824
13	Subject_13_Stroop_CY	2	2	female	0.7335	-0.5643	0.1895	-0.5462	-1.2852	0.3221	-0.5154	-1.0683	0.1247	-1.1613	-1.7773	0.0417	-0.4278	-1.1438	0.6208	-0.3853	-1.6809	0.3392	-0.3883	-1.7624	0.1711	-0.4993	-1.6877	0.0744	-0.1962	-0.1422	0.5289	-0.625	-2.0758	-0.209	-0.6264	-1.897	0.5321	0.0044	-1.507	0.0356	0.4849	-1.9065	-0.1875	0.0772	-2.2507	0.0394	-0.1532	-2.2691	0.014
14	Subject_14_Stroop_GI	2	2	female	-0.7712	0.1071	-1.0081	0.3459	0.7434	-1.2552	0.0086	-0.7385	-2.0333	-0.1972	1.1937	-0.2735	-0.2247	1.2958	-0.8725	-0.1355	0.907	-0.6533	0.1855	1.2596	-0.6324	-0.1487	1.339	-0.3187	-1.7292	1.4156	1.8551	-0.345	1.8597	0.2499	-0.3492	1.9968	0.7877	-0.6397	2.0958	1.0397	0.0275	2.6192	1.108	-0.5457	2.3713	1.3722	-0.6413	2.1841	1.452
15	Subject_15_Stroop_MC	2	2	female	2.104	-0.004	-2.7945	2.3884	-0.2628	-2.5553	3.316	-0.2164	-2.7804	1.7514	-1.0564	-2.9177	1.4307	-0.186	-1.3369	2.3281	-0.5005	-3.2535	2.4401	-1.3341	-4.1303	2.2712	-1.2316	-3.5744	1.0644	-1.9971	-2.5628	2.1764	-0.5388	-2.0656	2.531	-1.4725	-3.6725	1.4721	-1.3412	-2.9337	1.3328	0.0282	-0.5696	2.0103	-0.9637	-2.3023	1.5397	-1.8418	-2.81
16	Subject_16_Stroop_TW	1	2	female	-3.8255	-0.4624	-2.2585	-3.162	-0.6664	-0.0283	-4.3011	-0.4331	-0.0476	-5.0348	-1.5613	-0.0346	-2.174	-1.9728	0.9259	-3.7419	-0.9576	1.0571	-4.3084	-0.5392	1.2071	-4.6464	-1.9981	1.1202	-4.4111	-2.7438	0.5895	-3.032	-2.0304	1.5113	-4.2063	-3.1035	1.8865	-4.8171	-4.9463	1.5284	-2.2069	1.3442	0.9351	-3.5047	-2.2092	1.9177	-3.9395	-3.9096	1.707
17	Subject_17_Stroop_LP	2	2	female	-3.6171	-3.9022	-3.2183	-4.6977	-9.7542	-8.7515	-5.4004	-10.3602	-8.8199	-5.2221	-9.6496	-7.6851	-3.7324	-8.5192	-8.0995	-4.5344	-10.2586	-9.389	-5.62	-9.9624	-8.2171	-4.7918	-9.7821	-8.5877	-3.5595	-6.1882	-5.6611	-5.3711	-10.6542	-9.6526	-4.9784	-10.1089	-8.9322	-4.0889	-9.3872	-8.6797	-4.004	-8.852	-9.2032	-4.222	-10.1106	-10.1789	-3.7282	-9.3473	-9.5332
18	Subject_18_Stroop_WS	2	2	female	-2.0367	-3.8297	-2.1991	-2.3816	-3.9434	-2.8061	-1.2341	-5.5075	-4.6193	-1.826	-7.1928	-5.066	-2.3158	-4.8089	-1.8298	-0.9733	-5.5284	-4.5542	-0.078	-6.9834	-6.7637	0.0828	-7.3438	-7.5286	-0.0067	-6.5954	-6.113	0.0057	-4.4226	-4.8221	0.0106	-7.3502	-7.3452	-0.8761	-8.7911	-7.717	-0.1352	-2.5128	-1.7107	-0.0912	-5.5209	-4.7326	-0.3791	-7.9025	-7.073
19	Subject_19_Stroop_WS	2	1	male	-2.7657	-3.6891	-2.4004	-3.5129	-6.0794	-4.2999	-3.4325	-6.964	-4.6804	-3.9051	-7.0779	-4.9255	-2.6705	-5.4553	-4.2039	-3.0448	-6.7559	-5.0524	-2.8854	-6.9917	-5.0314	-3.111	-7.2983	-5.3753	-3.1095	-6.4611	-5.0959	-2.4226	-6.9687	-5.8678	-2.0624	-6.9414	-5.7816	-1.9551	-7.167	-6.3432	-1.46	-5.4031	-4.9532	-1.5107	-6.4558	-5.7269	-1.1989	-6.9409	-6.2124
20	Subject_20_Stroop_AD	2	2	female	2.7384	-2.4233	-4.3912	0.4826	-2.0614	-3.7618	1.0021	-1.2999	-3.5408	-0.2535	-2.1818	-3.8018	-0.6452	-2.4943	-4.0418	0.036	-1.7581	-4.2604	1.0918	-2.4432	-5.1531	0.3666	-2.4546	-4.705	-1.0103	-2.9705	-3.9474	-1.0176	-1.6796	-3.852	-0.3063	-1.0723	-3.759	-0.7206	-1.735	-4.1644	-0.4391	-1.3557	-4.066	-0.5187	0.4799	-3.2686	0.0559	-0.3437	-4.3657
21	Subject_21_Stroop_LP	1	2	female	1.0789	-3.099	-3.0374	0.5535	-3.5563	-3.249	0.894	-3.876	-3.2061	0.7622	-3.8596	-3.423	0.0503	-2.3156	-2.9135	0.3679	-3.7871	-3.3203	0.4934	-3.9446	-2.972	0.6604	-3.9654	-3.2181	0.616	-3.1001	-3.4959	-0.0157	-3.0109	-3.7562	0.5052	-4.1408	-3.0035	0.3173	-3.0332	-2.9275	0.3132	-2.3199	-3.3277	0.1872	-3.092	-3.4797	0.1242	-2.8082	-2.8487
22	Subject_22_Stroop_CC	1	2	male	0.5283	-1.8616	-1.1778	-0.5416	-3.3433	-2.6336	-0.367	-3.0209	-2.8766	-0.3463	-3.3205	-3.2232	-0.6884	-2.609	-2.1687	-0.2058	-3.6422	-3.3068	-0.0608	-2.8399	-2.3397	-0.0289	-2.8128	-1.6973	-0.3676	-2.0478	-1.4252	-1.0137	-2.7167	-2.0907	-0.6643	-2.2363	0.2771	-1.1391	-2.5478	-1.1779	-0.7267	-2.5059	-3.1159	-0.8071	-2.0897	-2.6372	-0.5675	-1.7653	-1.7414
23	Subject_23_Stroop_HO	1	2	male	-0.4758	-0.3132	-0.3973	-1.6514	-1.5443	-0.4167	-2.0375	-1.7064	-0.5084	-1.8754	-1.4332	-0.7019	-1.2887	-1.2145	-0.2613	-2.0236	-1.5341	-0.1708	-2.1512	-1.6274	-0.425	-2.327	-1.1914	-0.0019	-1.3494	-0.84	-0.7414	-1.7757	-1.0562	0.1056	-2.1881	-1.2055	-0.1006	-1.4654	-0.8198	-0.4292	-1.5162	-0.8319	0.4023	-2.1257	-0.6891	0.3339	-1.7611	-0.533	-0.0107
24	Subject_24_Stroop_RP	1	2	female	-1.7301	-2.4715	-1.8404	-1.3074	-6.4848	-5.1388	-2.1298	-5.8076	-4.5314	-2.5026	-5.5971	-4.2514	-0.4339	-6.3653	-5.2134	-1.064	-7.0585	-5.9602	-1.3151	-6.7104	-5.6591	-1.7152	-6.3489	-4.7296	-1.9345	-4.4743	-2.8043	-0.2907	-6.891	-5.7162	-0.6027	-6.0726	-5.2135	-0.6933	-5.8176	-4.7033	-0.0091	-5.5261	-4.648	-0.088	-5.9893	-4.8982	-0.233	-5.3692	-4.323
[truncated: 59 more columns]
